# Supplementary material for: Crystal structure of 5-chloro-2-(3-fluoro­phen­yl)-3-methyl­sulfinyl-1-benzo­furan
Source: Acta Crystallogr Sect E Struct Rep Online. 2014 Aug 9;70(Pt 9):o991–2. doi: 10.1107/S1600536814017966 (PMC4186186; doi:10.1107/S1600536814017966)
Supplement: Supplementary file 1 [file e-70-0o991-sup1.cif]

##############################################################################
#                                                                            #
# This CIF contains the data in a paper accepted for publication in          #
# Acta Crystallographica Section E. It conforms to the requirements of       #
# Notes for Authors for Acta Crystallographica Section E, and has been       #
# peer reviewed under the auspices of the IUCr Commission on Journals.       #
#                                                                            #
# Full details of the Crystallographic Information File format               #
# are given in the paper "The Crystallographic Information File (CIF):       #
# a New Standard Archive File for Crystallography" by S. R. Hall, F. H.      #
# Allen and I. D. Brown [Acta Cryst. (1991), A47, 655-685].                  #
#                                                                            #
# The current version of the core CIF dictionary is obtainable from          #
# ftp://ftp.iucr.org/pub/cif_core.dic.                                       #
#                                                                            #
# Software is freely available for graphical display of the structure(s)     #
# in this CIF. For information consult the CIF software page                 #
# http://www.iucr.org/resources/cif/software.                                #
#                                                                            #
# This file may be used for bona fide research purposes within the           #
# scientific community so long as proper attribution is given to the journal # 
# article from which it was obtained.                                        #
#                                                                            #
##############################################################################
data_I
_database_code_depnum_ccdc_archive 'CCDC 1017893'
_audit_creation_method     'form.cif (version 2.0)'
_journal_data_validation_number     ?
_journal_date_recd_electronic     2014-07-24
_journal_date_accepted     2014-08-05
_journal_name_full     'Acta Crystallographica, Section E'
_journal_year     2014
_journal_volume     70
_journal_issue      9
_journal_page_first     o991
_journal_page_last     o992
_journal_paper_category     HO
_journal_paper_doi     10.1107/S1600536814017966
_journal_coeditor_code     ZQ2226
_publ_contact_author_name     'Prof. Uk Lee'
_publ_contact_author_address
;
 Department of Chemistry, Pukyong National University, 599-1 Daeyeon 3-dong
 Nam-gu, Busan 608-737, Republic of Korea
;
_publ_contact_author_email     'uklee@pknu.ac.kr'
_publ_contact_author_fax     '+82-51-629-5583'
_publ_contact_author_phone     '+82-51-629-5596'
_publ_section_title
;
Crystal structure of 5-chloro-2-(3-fluorophenyl)-3-methylsulfinyl-1-benzofuran
;
loop_
    _publ_author_name
    _publ_author_address
    'Choi, Hong Dae'
;
 Department of Chemistry, Dongeui University, San 24 Kaya-dong
 Busanjin-gu, Busan 614-714, Republic of Korea
;
    'Lee, Uk'
;
 Department of Chemistry, Pukyong National University,
 599-1 Daeyeon 3-dong
 Nam-gu, Busan 608-737, Republic of Korea
;
_publ_section_synopsis     .
_chemical_name_systematic
;
5-Chloro-2-(3-fluorophenyl)-3-methylsulfinyl-1- benzofuran
;
_chemical_name_common     ?
_chemical_formula_moiety     'C15 H10 Cl F O2 S'
_chemical_formula_sum     'C15 H10 Cl F O2 S'
_chemical_formula_iupac     'C15 H10 Cl F O2 S'
_chemical_formula_weight     308.74
_chemical_melting_point     ?
_symmetry_cell_setting     triclinic
_symmetry_space_group_name_H-M     'P -1'
_symmetry_space_group_name_Hall     '-P 1'
loop_
    _symmetry_equiv_pos_as_xyz
    'x, y, z'
    '-x, -y, -z'
_cell_length_a     8.00380(10)
_cell_length_b     8.43220(10)
_cell_length_c     10.6782(2)
_cell_angle_alpha     88.9330(10)
_cell_angle_beta     81.0080(10)
_cell_angle_gamma     66.8590(10)
_cell_volume     653.812(17)
_cell_formula_units_Z     2
_cell_measurement_reflns_used     6836
_cell_measurement_theta_min     2.63
_cell_measurement_theta_max     28.48
_cell_measurement_temperature     173(2)
_exptl_crystal_description     'block'
_exptl_crystal_colour     'colourless'
_exptl_crystal_size_max     0.47
_exptl_crystal_size_mid     0.34
_exptl_crystal_size_min     0.33
_exptl_crystal_density_diffrn     1.568
_exptl_crystal_density_meas     ?
_exptl_crystal_density_method     'not measured'
_exptl_crystal_F_000     316
_exptl_absorpt_coefficient_mu     0.460
_exptl_absorpt_correction_type     multi-scan
_exptl_absorpt_process_details     '(<i>SADABS</i>; Bruker, 2009)'
_exptl_absorpt_correction_T_min     0.8127
_exptl_absorpt_correction_T_max     0.8629
_exptl_special_details
;
1H NMR (\d p.p.m., CDCl3, 400 Hz): 8.23 (d, J = 2.04 Hz, 1H), 7.62
(d, J = 7.88 Hz, 1H), 7.54-7.58 (m, 1H), 7.45-7.52 (m, 2H), 7.38
(dd, J = 8.88 and 2.04 Hz, 1H), 7.16-7.22 (m, 1H), 3.11 (s, 3H).
;
_diffrn_ambient_temperature     173(2)
_diffrn_radiation_type     MoK\a
_diffrn_radiation_wavelength     0.71073
_diffrn_radiation_source     'rotating anode'
_diffrn_radiation_monochromator     'graphite multilayer'
_diffrn_measurement_device_type     'Bruker SMART APEXII CCD'
_diffrn_measurement_method     '\f and \w scans'
_diffrn_detector_area_resol_mean     10.0
_diffrn_reflns_number     11737
_diffrn_reflns_av_R_equivalents     0.0224
_diffrn_reflns_av_sigmaI/netI     0.0193
_diffrn_reflns_theta_min     1.93
_diffrn_reflns_theta_max     28.00
_diffrn_reflns_theta_full     28.00
_diffrn_measured_fraction_theta_max     0.991
_diffrn_measured_fraction_theta_full     0.991
_diffrn_reflns_limit_h_min     -10
_diffrn_reflns_limit_h_max     10
_diffrn_reflns_limit_k_min     -11
_diffrn_reflns_limit_k_max     11
_diffrn_reflns_limit_l_min     -14
_diffrn_reflns_limit_l_max     13
_diffrn_standards_number     0
_diffrn_standards_interval_count     ?
_diffrn_standards_interval_time     ?
_diffrn_standards_decay_%     ?
_refine_special_details
;
 Refinement of F^2^ against ALL reflections.  The weighted R-factor wR and
 goodness of fit S are based on F^2^, conventional R-factors R are based
 on F, with F set to zero for negative F^2^. The threshold expression of
 F^2^ > 2sigma(F^2^) is used only for calculating R-factors(gt) etc. and is
 not relevant to the choice of reflections for refinement.  R-factors based
 on F^2^ are statistically about twice as large as those based on F, and R-
 factors based on ALL data will be even larger.
;
_reflns_number_total     3124
_reflns_number_gt     2887
_reflns_threshold_expression     I>2\s(I)
_refine_ls_structure_factor_coef     Fsqd
_refine_ls_matrix_type     full
_refine_ls_R_factor_all     0.0345
_refine_ls_R_factor_gt     0.0320
_refine_ls_wR_factor_gt     0.0839
_refine_ls_wR_factor_ref     0.0857
_refine_ls_goodness_of_fit_ref     1.067
_refine_ls_restrained_S_all     1.067
_refine_ls_number_reflns     3124
_refine_ls_number_parameters     182
_refine_ls_number_restraints     0
_refine_ls_hydrogen_treatment     constr
_refine_ls_weighting_scheme     calc
_refine_ls_weighting_details
         'calc w=1/[\s^2^(Fo^2^)+(0.0458P)^2^+0.2424P] where P=(Fo^2^+2Fc^2^)/3'
_atom_sites_solution_hydrogens     difmap
_atom_sites_solution_primary     direct
_atom_sites_solution_secondary     difmap
_refine_ls_shift/su_max     0.000
_refine_ls_shift/su_mean     0.000
_refine_diff_density_max     0.304
_refine_diff_density_min     -0.438
_refine_ls_extinction_method     none
_refine_ls_extinction_coef     ?
loop_
    _atom_type_symbol
    _atom_type_description
    _atom_type_scat_dispersion_real
    _atom_type_scat_dispersion_imag
    _atom_type_scat_source
    'C' 'C' 0.0033 0.0016
                         'International Tables Vol C Tables 4.2.6.8 and 6.1.1.4'
    'H' 'H' 0.0000 0.0000
                         'International Tables Vol C Tables 4.2.6.8 and 6.1.1.4'
    'O' 'O' 0.0106 0.0060
                         'International Tables Vol C Tables 4.2.6.8 and 6.1.1.4'
    'F' 'F' 0.0171 0.0103
                         'International Tables Vol C Tables 4.2.6.8 and 6.1.1.4'
    'S' 'S' 0.1246 0.1234
                         'International Tables Vol C Tables 4.2.6.8 and 6.1.1.4'
    'Cl' 'Cl' 0.1484 0.1585
                         'International Tables Vol C Tables 4.2.6.8 and 6.1.1.4'
_computing_data_collection     '<i>APEX2</i> (Bruker, 2009)'
_computing_cell_refinement     '<i>SAINT</i> (Bruker, 2009)'
_computing_data_reduction     '<i>SAINT</i> (Bruker, 2009)'
_computing_structure_solution     '<i>SHELXS97</i> (Sheldrick, 2008)'
_computing_structure_refinement     '<i>SHELXL97</i> (Sheldrick, 2008)'
_computing_molecular_graphics
;
<i>ORTEP-3 for Windows</i>  (Farrugia, 2012) and
<i>DIAMOND</i> (Brandenburg, 1998)
;
_computing_publication_material     '<i>SHELXL97</i> (Sheldrick, 2008)'
loop_
    _atom_site_type_symbol
    _atom_site_label
    _atom_site_fract_x
    _atom_site_fract_y
    _atom_site_fract_z
    _atom_site_U_iso_or_equiv
    _atom_site_adp_type
    _atom_site_calc_flag
    _atom_site_refinement_flags
    _atom_site_occupancy
    _atom_site_symmetry_multiplicity
    _atom_site_disorder_assembly
    _atom_site_disorder_group
    Cl Cl1 0.82187(5) -0.13963(5) -0.02027(3) 0.03515(11) Uani d . 1 2 . .
    S S1 0.21038(4) 0.30346(4) 0.39543(3) 0.02300(10) Uani d . 1 2 . .
    F F1 0.53226(14) 0.29209(13) 0.95736(8) 0.0395(2) Uani d . 1 2 . .
    O O1 0.70635(13) 0.13881(12) 0.49383(9) 0.0234(2) Uani d . 1 2 . .
    O O2 0.17787(15) 0.16956(13) 0.32625(11) 0.0325(2) Uani d . 1 2 . .
    C C1 0.44633(17) 0.21871(16) 0.40865(12) 0.0210(3) Uani d . 1 2 . .
    C C2 0.59652(17) 0.10631(16) 0.31628(12) 0.0210(3) Uani d . 1 2 . .
    C C3 0.61509(18) 0.04393(17) 0.19238(13) 0.0231(3) Uani d . 1 2 . .
    H H3 0.5120 0.0719 0.1499 0.028 Uiso calc R 1 2 . .
    C C4 0.79058(19) -0.06027(18) 0.13484(13) 0.0252(3) Uani d . 1 2 . .
    C C5 0.94567(19) -0.10505(18) 0.19490(14) 0.0275(3) Uani d . 1 2 . .
    H H5 1.0635 -0.1775 0.1510 0.033 Uiso calc R 1 2 . .
    C C6 0.92781(19) -0.04413(18) 0.31773(14) 0.0265(3) Uani d . 1 2 . .
    H H6 1.0308 -0.0728 0.3605 0.032 Uiso calc R 1 2 . .
    C C7 0.75209(18) 0.06058(16) 0.37470(13) 0.0221(3) Uani d . 1 2 . .
    C C8 0.51944(17) 0.23358(16) 0.51261(13) 0.0214(3) Uani d . 1 2 . .
    C C9 0.44315(18) 0.32961(17) 0.63441(12) 0.0216(3) Uani d . 1 2 . .
    C C10 0.29269(19) 0.48798(18) 0.64645(13) 0.0256(3) Uani d . 1 2 . .
    H H10 0.2383 0.5349 0.5740 0.031 Uiso calc R 1 2 . .
    C C11 0.2218(2) 0.57761(18) 0.76298(14) 0.0281(3) Uani d . 1 2 . .
    H H11 0.1182 0.6846 0.7703 0.034 Uiso calc R 1 2 . .
    C C12 0.3016(2) 0.51149(19) 0.86908(14) 0.0296(3) Uani d . 1 2 . .
    H H12 0.2542 0.5717 0.9495 0.036 Uiso calc R 1 2 . .
    C C13 0.4517(2) 0.35607(19) 0.85427(13) 0.0270(3) Uani d . 1 2 . .
    C C14 0.52576(18) 0.26207(17) 0.74107(13) 0.0235(3) Uani d . 1 2 . .
    H H14 0.6293 0.1551 0.7350 0.028 Uiso calc R 1 2 . .
    C C15 0.2148(2) 0.4624(2) 0.28245(17) 0.0365(4) Uani d . 1 2 . .
    H H15A 0.3053 0.4062 0.2070 0.055 Uiso calc R 1 2 . .
    H H15B 0.2488 0.5481 0.3205 0.055 Uiso calc R 1 2 . .
    H H15C 0.0927 0.5199 0.2581 0.055 Uiso calc R 1 2 . .
loop_
    _atom_site_aniso_label
    _atom_site_aniso_U_11
    _atom_site_aniso_U_22
    _atom_site_aniso_U_33
    _atom_site_aniso_U_12
    _atom_site_aniso_U_13
    _atom_site_aniso_U_23
    Cl1 0.0340(2) 0.0413(2) 0.02564(19) -0.01237(16) 0.00258(14) -0.00911(14)
    S1 0.01657(16) 0.02380(17) 0.02762(18) -0.00635(12) -0.00525(12) 0.00218(12)
    F1 0.0448(6) 0.0467(5) 0.0251(4) -0.0123(4) -0.0156(4) 0.0027(4)
    O1 0.0190(4) 0.0254(5) 0.0236(5) -0.0056(4) -0.0057(4) -0.0006(4)
    O2 0.0296(5) 0.0282(5) 0.0451(6) -0.0133(4) -0.0166(5) 0.0030(4)
    C1 0.0169(6) 0.0214(6) 0.0233(6) -0.0058(5) -0.0038(5) 0.0009(5)
    C2 0.0181(6) 0.0204(6) 0.0238(6) -0.0069(5) -0.0034(5) 0.0025(5)
    C3 0.0220(6) 0.0244(6) 0.0232(6) -0.0091(5) -0.0048(5) 0.0016(5)
    C4 0.0268(7) 0.0245(6) 0.0236(6) -0.0104(5) -0.0008(5) -0.0017(5)
    C5 0.0206(6) 0.0255(6) 0.0316(7) -0.0058(5) 0.0007(5) -0.0016(5)
    C6 0.0189(6) 0.0257(6) 0.0326(7) -0.0058(5) -0.0057(5) 0.0008(5)
    C7 0.0213(6) 0.0213(6) 0.0233(6) -0.0077(5) -0.0045(5) 0.0009(5)
    C8 0.0178(6) 0.0201(6) 0.0248(6) -0.0058(5) -0.0039(5) 0.0021(5)
    C9 0.0205(6) 0.0231(6) 0.0226(6) -0.0099(5) -0.0044(5) 0.0005(5)
    C10 0.0248(7) 0.0250(6) 0.0265(7) -0.0082(5) -0.0067(5) 0.0018(5)
    C11 0.0252(7) 0.0249(6) 0.0306(7) -0.0065(5) -0.0026(5) -0.0036(5)
    C12 0.0303(7) 0.0326(7) 0.0259(7) -0.0132(6) -0.0019(6) -0.0052(5)
    C13 0.0296(7) 0.0330(7) 0.0231(7) -0.0155(6) -0.0095(5) 0.0040(5)
    C14 0.0214(6) 0.0246(6) 0.0258(7) -0.0096(5) -0.0055(5) 0.0017(5)
    C15 0.0326(8) 0.0312(7) 0.0499(10) -0.0138(6) -0.0176(7) 0.0173(7)
_geom_special_details
;
 All esds (except the esd in the dihedral angle between two l.s. planes)
 are estimated using the full covariance matrix.  The cell esds are taken
 into account individually in the estimation of esds in distances, angles
 and torsion angles; correlations between esds in cell parameters are only
 used when they are defined by crystal symmetry.  An approximate (isotropic)
 treatment of cell esds is used for estimating esds involving l.s. planes.
;
loop_
    _geom_bond_atom_site_label_1
    _geom_bond_atom_site_label_2
    _geom_bond_site_symmetry_2
    _geom_bond_distance
    _geom_bond_publ_flag
    Cl1 C4 . 1.7418(14) ?
    S1 O2 . 1.4866(11) ?
    S1 C1 . 1.7652(13) ?
    S1 C15 . 1.7937(15) ?
    F1 C13 . 1.3584(16) ?
    O1 C7 . 1.3724(16) ?
    O1 C8 . 1.3745(15) ?
    C1 C8 . 1.3625(18) ?
    C1 C2 . 1.4439(17) ?
    C2 C7 . 1.3945(18) ?
    C2 C3 . 1.3972(18) ?
    C3 C4 . 1.3794(19) ?
    C3 H3 . 0.9500 ?
    C4 C5 . 1.402(2) ?
    C5 C6 . 1.383(2) ?
    C5 H5 . 0.9500 ?
    C6 C7 . 1.3800(19) ?
    C6 H6 . 0.9500 ?
    C8 C9 . 1.4568(18) ?
    C9 C10 . 1.3943(18) ?
    C9 C14 . 1.4049(18) ?
    C10 C11 . 1.385(2) ?
    C10 H10 . 0.9500 ?
    C11 C12 . 1.388(2) ?
    C11 H11 . 0.9500 ?
    C12 C13 . 1.377(2) ?
    C12 H12 . 0.9500 ?
    C13 C14 . 1.372(2) ?
    C14 H14 . 0.9500 ?
    C15 H15A . 0.9800 ?
    C15 H15B . 0.9800 ?
    C15 H15C . 0.9800 ?
loop_
    _geom_angle_atom_site_label_1
    _geom_angle_atom_site_label_2
    _geom_angle_atom_site_label_3
    _geom_angle_site_symmetry_1
    _geom_angle_site_symmetry_3
    _geom_angle
    _geom_angle_publ_flag
    O2 S1 C1 . . 107.08(6) ?
    O2 S1 C15 . . 105.95(7) ?
    C1 S1 C15 . . 97.48(7) ?
    C7 O1 C8 . . 106.62(10) ?
    C8 C1 C2 . . 106.92(11) ?
    C8 C1 S1 . . 126.40(10) ?
    C2 C1 S1 . . 126.42(10) ?
    C7 C2 C3 . . 119.41(12) ?
    C7 C2 C1 . . 105.03(11) ?
    C3 C2 C1 . . 135.54(12) ?
    C4 C3 C2 . . 116.67(12) ?
    C4 C3 H3 . . 121.7 ?
    C2 C3 H3 . . 121.7 ?
    C3 C4 C5 . . 123.22(13) ?
    C3 C4 Cl1 . . 118.56(11) ?
    C5 C4 Cl1 . . 118.22(11) ?
    C6 C5 C4 . . 120.30(13) ?
    C6 C5 H5 . . 119.8 ?
    C4 C5 H5 . . 119.8 ?
    C7 C6 C5 . . 116.25(12) ?
    C7 C6 H6 . . 121.9 ?
    C5 C6 H6 . . 121.9 ?
    O1 C7 C6 . . 125.27(12) ?
    O1 C7 C2 . . 110.56(11) ?
    C6 C7 C2 . . 124.14(13) ?
    C1 C8 O1 . . 110.86(11) ?
    C1 C8 C9 . . 133.92(12) ?
    O1 C8 C9 . . 115.20(11) ?
    C10 C9 C14 . . 119.61(12) ?
    C10 C9 C8 . . 121.37(12) ?
    C14 C9 C8 . . 119.01(12) ?
    C11 C10 C9 . . 120.64(13) ?
    C11 C10 H10 . . 119.7 ?
    C9 C10 H10 . . 119.7 ?
    C10 C11 C12 . . 120.19(13) ?
    C10 C11 H11 . . 119.9 ?
    C12 C11 H11 . . 119.9 ?
    C13 C12 C11 . . 118.02(13) ?
    C13 C12 H12 . . 121.0 ?
    C11 C12 H12 . . 121.0 ?
    F1 C13 C14 . . 117.86(13) ?
    F1 C13 C12 . . 118.28(13) ?
    C14 C13 C12 . . 123.86(13) ?
    C13 C14 C9 . . 117.67(12) ?
    C13 C14 H14 . . 121.2 ?
    C9 C14 H14 . . 121.2 ?
    S1 C15 H15A . . 109.5 ?
    S1 C15 H15B . . 109.5 ?
    H15A C15 H15B . . 109.5 ?
    S1 C15 H15C . . 109.5 ?
    H15A C15 H15C . . 109.5 ?
    H15B C15 H15C . . 109.5 ?
loop_
    _geom_torsion_atom_site_label_1
    _geom_torsion_atom_site_label_2
    _geom_torsion_atom_site_label_3
    _geom_torsion_atom_site_label_4
    _geom_torsion_site_symmetry_1
    _geom_torsion_site_symmetry_2
    _geom_torsion_site_symmetry_3
    _geom_torsion_site_symmetry_4
    _geom_torsion
    _geom_torsion_publ_flag
    O2 S1 C1 C8 . . . . -138.71(12) ?
    C15 S1 C1 C8 . . . . 112.01(13) ?
    O2 S1 C1 C2 . . . . 34.63(13) ?
    C15 S1 C1 C2 . . . . -74.66(13) ?
    C8 C1 C2 C7 . . . . 0.43(14) ?
    S1 C1 C2 C7 . . . . -173.96(10) ?
    C8 C1 C2 C3 . . . . -178.15(15) ?
    S1 C1 C2 C3 . . . . 7.5(2) ?
    C7 C2 C3 C4 . . . . -0.39(19) ?
    C1 C2 C3 C4 . . . . 178.04(14) ?
    C2 C3 C4 C5 . . . . 0.4(2) ?
    C2 C3 C4 Cl1 . . . . -179.30(10) ?
    C3 C4 C5 C6 . . . . -0.2(2) ?
    Cl1 C4 C5 C6 . . . . 179.54(11) ?
    C4 C5 C6 C7 . . . . -0.1(2) ?
    C8 O1 C7 C6 . . . . 178.70(13) ?
    C8 O1 C7 C2 . . . . 0.83(14) ?
    C5 C6 C7 O1 . . . . -177.52(12) ?
    C5 C6 C7 C2 . . . . 0.1(2) ?
    C3 C2 C7 O1 . . . . 178.08(11) ?
    C1 C2 C7 O1 . . . . -0.78(15) ?
    C3 C2 C7 C6 . . . . 0.2(2) ?
    C1 C2 C7 C6 . . . . -178.69(13) ?
    C2 C1 C8 O1 . . . . 0.06(15) ?
    S1 C1 C8 O1 . . . . 174.46(9) ?
    C2 C1 C8 C9 . . . . 178.33(14) ?
    S1 C1 C8 C9 . . . . -7.3(2) ?
    C7 O1 C8 C1 . . . . -0.54(14) ?
    C7 O1 C8 C9 . . . . -179.16(11) ?
    C1 C8 C9 C10 . . . . -30.9(2) ?
    O1 C8 C9 C10 . . . . 147.27(12) ?
    C1 C8 C9 C14 . . . . 150.28(15) ?
    O1 C8 C9 C14 . . . . -31.51(17) ?
    C14 C9 C10 C11 . . . . -1.3(2) ?
    C8 C9 C10 C11 . . . . 179.97(13) ?
    C9 C10 C11 C12 . . . . 0.9(2) ?
    C10 C11 C12 C13 . . . . 0.1(2) ?
    C11 C12 C13 F1 . . . . 178.95(13) ?
    C11 C12 C13 C14 . . . . -0.6(2) ?
    F1 C13 C14 C9 . . . . -179.35(12) ?
    C12 C13 C14 C9 . . . . 0.2(2) ?
    C10 C9 C14 C13 . . . . 0.7(2) ?
    C8 C9 C14 C13 . . . . 179.52(12) ?
loop_
    _geom_hbond_atom_site_label_D
    _geom_hbond_atom_site_label_H
    _geom_hbond_atom_site_label_A
    _geom_hbond_site_symmetry_A
    _geom_hbond_distance_DH
    _geom_hbond_distance_HA
    _geom_hbond_distance_DA
    _geom_hbond_angle_DHA
    C11 H11 O2 2_566 0.95 2.57 3.3470(18) 138.9
    C14 H14 O2 2_656 0.95 2.59 3.4884(17) 156.8
_iucr_refine_instructions_details
;
TITL 1259 IN P-1
CELL  0.71073  8.00380  8.43220 10.67820 88.93300 81.00800 66.85900
ZERR 2  0.00010  0.00010  0.00020  0.00100  0.00100  0.00100
LATT 1
SFAC C H O F S CL
UNIT 30 20 4 2 2 2
TEMP -100
SIZE 0.33 0.34 0.47
L.S. 15
BOND
ACTA
CONF
BOND $H
FMAP 2
MPLA 9 C1 C2 C3 C4 C5 C6 C7 O1 C8
MPLA 6 C9 C10 C11 C12 C13 C14
EQIV $1 -X, 1-Y, 1-Z
EQIV $2 1-X, -Y, 1-Z
HTAB C11 O2_$1
HTAB C14 O2_$2
OMIT -3 56
PLAN 20
WGHT    0.045800    0.242400
FVAR       0.27065
MOLE   1
CL1   6    0.821869   -0.139626   -0.020271    11.00000    0.03398    0.04132 =
         0.02564   -0.00911    0.00258   -0.01237
S1    5    0.210379    0.303464    0.395426    11.00000    0.01657    0.02380 =
         0.02762    0.00218   -0.00525   -0.00635
F1    4    0.532260    0.292086    0.957360    11.00000    0.04485    0.04668 =
         0.02506    0.00266   -0.01556   -0.01235
O1    3    0.706346    0.138809    0.493834    11.00000    0.01898    0.02540 =
         0.02361   -0.00059   -0.00573   -0.00559
O2    3    0.177874    0.169561    0.326255    11.00000    0.02963    0.02819 =
         0.04515    0.00296   -0.01662   -0.01328
C1    1    0.446327    0.218714    0.408651    11.00000    0.01695    0.02137 =
         0.02326    0.00085   -0.00375   -0.00583
C2    1    0.596519    0.106313    0.316278    11.00000    0.01810    0.02038 =
         0.02385    0.00248   -0.00343   -0.00693
C3    1    0.615090    0.043932    0.192375    11.00000    0.02199    0.02443 =
         0.02318    0.00157   -0.00480   -0.00909
AFIX  43
H3    2    0.511999    0.071891    0.149878    11.00000   -1.20000
AFIX   0
C4    1    0.790575   -0.060272    0.134841    11.00000    0.02679    0.02451 =
         0.02365   -0.00167   -0.00078   -0.01044
C5    1    0.945667   -0.105046    0.194895    11.00000    0.02058    0.02551 =
         0.03163   -0.00162    0.00067   -0.00582
AFIX  43
H5    2    1.063545   -0.177550    0.151025    11.00000   -1.20000
AFIX   0
C6    1    0.927814   -0.044127    0.317729    11.00000    0.01890    0.02573 =
         0.03262    0.00078   -0.00570   -0.00585
AFIX  43
H6    2    1.030754   -0.072763    0.360470    11.00000   -1.20000
AFIX   0
C7    1    0.752087    0.060576    0.374699    11.00000    0.02128    0.02125 =
         0.02327    0.00089   -0.00455   -0.00766
C8    1    0.519444    0.233582    0.512613    11.00000    0.01778    0.02007 =
         0.02482    0.00213   -0.00392   -0.00575
C9    1    0.443153    0.329610    0.634410    11.00000    0.02054    0.02310 =
         0.02258    0.00045   -0.00438   -0.00987
C10   1    0.292694    0.487981    0.646450    11.00000    0.02478    0.02498 =
         0.02646    0.00184   -0.00668   -0.00822
AFIX  43
H10   2    0.238285    0.534872    0.574032    11.00000   -1.20000
AFIX   0
C11   1    0.221783    0.577606    0.762976    11.00000    0.02521    0.02485 =
         0.03063   -0.00360   -0.00256   -0.00653
AFIX  43
H11   2    0.118182    0.684650    0.770279    11.00000   -1.20000
AFIX   0
C12   1    0.301631    0.511491    0.869076    11.00000    0.03034    0.03262 =
         0.02590   -0.00523   -0.00192   -0.01323
AFIX  43
H12   2    0.254189    0.571662    0.949529    11.00000   -1.20000
AFIX   0
C13   1    0.451674    0.356074    0.854272    11.00000    0.02962    0.03300 =
         0.02306    0.00403   -0.00950   -0.01549
C14   1    0.525755    0.262068    0.741065    11.00000    0.02137    0.02457 =
         0.02577    0.00168   -0.00548   -0.00961
AFIX  43
H14   2    0.629266    0.155072    0.735032    11.00000   -1.20000
AFIX   0
C15   1    0.214801    0.462439    0.282453    11.00000    0.03255    0.03122 =
         0.04993    0.01728   -0.01759   -0.01380
AFIX 137
H15A  2    0.305328    0.406179    0.207026    11.00000   -1.50000
H15B  2    0.248831    0.548061    0.320482    11.00000   -1.50000
H15C  2    0.092658    0.519936    0.258127    11.00000   -1.50000
HKLF 4
REM  1259 IN P-1
REM R1 =  0.0320 for   2887 Fo > 4sig(Fo)  and  0.0345 for all   3124 data
REM    182 parameters refined using      0 restraints
END
WGHT      0.0460      0.2424
REM Highest difference peak  0.304,  deepest hole -0.438,  1-sigma level  0.109
Q1    1   0.8299  0.1406  0.0830  11.00000  0.05    0.30
Q2    1   0.7225 -0.1743  0.3514  11.00000  0.05    0.27
Q3    1   0.6351 -0.0883  0.3443  11.00000  0.05    0.26
Q4    1   0.1334  0.8588  0.8450  11.00000  0.05    0.24
Q5    1   1.0669 -0.0447 -0.0048  11.00000  0.05    0.24
Q6    1   0.6693 -0.1057  0.4185  11.00000  0.05    0.24
Q7    1   0.6997  0.2091  0.1256  11.00000  0.05    0.24
Q8    1   0.1846  0.8419  0.8479  11.00000  0.05    0.24
Q9    1   0.9741  0.0399  0.0751  11.00000  0.05    0.24
Q10   1   0.6747  0.0841  0.3399  11.00000  0.05    0.23
Q11   1   0.2423  0.8095  0.7992  11.00000  0.05    0.23
Q12   1   0.9248  0.0655  0.1102  11.00000  0.05    0.23
Q13   1   0.9218  0.0957  0.0653  11.00000  0.05    0.23
Q14   1   0.4282  0.0739  0.5652  11.00000  0.05    0.22
Q15   1   0.6288  0.2628  0.2310  11.00000  0.05    0.22
Q16   1   0.7378  0.0315  0.7953  11.00000  0.05    0.22
Q17   1   0.8162 -0.2347  0.3031  11.00000  0.05    0.22
Q18   1   0.0000  0.5000  1.0000  10.50000  0.05    0.22
Q19   1   0.4083  0.1404  0.7349  11.00000  0.05    0.22
Q20   1   1.1352 -0.0598  0.0746  11.00000  0.05    0.21
;
