# Supplementary material for: Crystal structure of 5-chloro-2-(3-fluoro­phen­yl)-3-methyl­sulfinyl-1-benzo­furan
Source: Acta Crystallogr Sect E Struct Rep Online. 2014 Aug 9;70(Pt 9):o991–2. doi: 10.1107/S1600536814017966 (PMC4186186; doi:10.1107/S1600536814017966)
Supplement: Supplementary file 2 [file e-70-0o991-Isup2.hkl]

# 
# h,k,l, Fc-squared, Fo-squared, sigma(Fo-squared) and status flag 
# 
data_I
_shelx_title ' 1259 IN P-1' 
_shelx_refln_list_code          4 
_shelx_F_calc_maximum      152.10 
_exptl_crystal_F_000       316.00 
_reflns_d_resolution_high  0.7571 
 
loop_ 
 _symmetry_equiv_pos_as_xyz 
 'x, y, z' 
 '-x, -y, -z' 
 
_cell_length_a     8.0038 
_cell_length_b     8.4322 
_cell_length_c    10.6782 
_cell_angle_alpha  88.933 
_cell_angle_beta   81.008 
_cell_angle_gamma  66.859 
 
_shelx_F_squared_multiplier     1.000 
 
loop_ 
 _refln_index_h 
 _refln_index_k 
 _refln_index_l 
 _refln_F_squared_calc 
 _refln_F_squared_meas 
 _refln_F_squared_sigma 
 _refln_observed_status 
   1   0   0     1534.74     1383.49     23.05 o 
   2   0   0     1482.67     1437.91     10.87 o 
   3   0   0     3590.71     3460.47     25.86 o 
   4   0   0     1178.42     1260.53     10.47 o 
   5   0   0      411.19      363.62      3.58 o 
   6   0   0        3.99        7.80      0.47 o 
   7   0   0      147.92      153.85      3.00 o 
   8   0   0      348.95      343.36      6.74 o 
   9   0   0        0.23        1.33      1.02 o 
  -9   1   0      411.46      434.40      8.52 o 
  -8   1   0       26.85       32.35      1.79 o 
  -7   1   0       92.61      103.21      3.55 o 
  -6   1   0      414.06      405.86      4.88 o 
  -5   1   0       16.18       16.97      0.81 o 
  -4   1   0     2096.73     2185.93     18.58 o 
  -3   1   0      146.56      116.79      1.45 o 
  -2   1   0     2857.43     2641.38     29.95 o 
  -1   1   0     4103.02     3079.20     49.10 o 
   0   1   0      690.03      733.70      6.16 o 
   1   1   0      322.34      331.07      2.92 o 
   2   1   0     1524.40     1543.12     13.69 o 
   3   1   0      112.43       99.50      0.95 o 
   4   1   0      304.31      306.71      2.93 o 
   5   1   0      243.98      241.37      2.38 o 
   6   1   0      465.18      461.71      5.56 o 
   7   1   0      197.57      205.55      3.18 o 
   8   1   0       14.11       17.43      1.36 o 
   9   1   0        1.53        0.27      1.23 o 
  -8   2   0       36.16       36.53      1.98 o 
  -7   2   0      185.57      200.41      3.39 o 
  -6   2   0       25.70       33.52      1.66 o 
  -5   2   0      220.19      213.77      2.81 o 
  -4   2   0      267.37      277.81      3.04 o 
  -3   2   0     1627.66     1673.29     14.33 o 
  -2   2   0      185.00      158.32      1.97 o 
  -1   2   0     1125.62     1183.12     11.11 o 
   0   2   0      150.66      147.49      1.80 o 
   1   2   0     1068.23     1147.51     14.48 o 
   2   2   0    10183.22     7530.28    112.34 o 
   3   2   0     2548.83     2621.36     22.52 o 
   4   2   0        0.00        0.65      0.12 o 
   5   2   0       77.10       84.14      1.12 o 
   6   2   0      450.94      500.92      5.69 o 
   7   2   0      110.76      108.76      2.38 o 
   8   2   0        4.27        4.62      0.78 o 
   9   2   0       48.51       43.17      2.64 o 
  10   2   0       63.02       65.94      5.19 o 
  -8   3   0        5.61        5.73      2.05 o 
  -7   3   0        0.05        0.15      0.40 o 
  -6   3   0      246.73      220.90      3.63 o 
  -5   3   0       38.63       32.87      1.03 o 
  -4   3   0       56.64       53.59      1.30 o 
  -3   3   0       53.49       48.15      0.96 o 
  -2   3   0     1499.55     1668.89     15.04 o 
  -1   3   0      699.99      739.99      8.77 o 
   0   3   0      274.23      282.29      3.79 o 
   1   3   0       59.96       64.99      0.90 o 
   2   3   0      253.18      257.82      3.49 o 
   3   3   0      794.70      812.60      8.59 o 
   4   3   0      102.80       98.28      1.69 o 
   5   3   0       35.03       36.79      0.76 o 
   6   3   0       94.22       95.06      1.79 o 
   7   3   0     1063.36     1068.38     12.55 o 
   8   3   0      106.79      110.76      2.52 o 
   9   3   0      134.36      145.31      3.66 o 
  10   3   0       42.05       39.60      2.72 o 
  -7   4   0        5.16        2.42      0.56 o 
  -6   4   0       43.14       39.66      1.60 o 
  -5   4   0        2.44        2.11      0.41 o 
  -4   4   0      111.52      118.86      2.47 o 
  -3   4   0       45.11       47.73      1.16 o 
  -2   4   0      346.06      368.05      4.19 o 
  -1   4   0       84.47       85.36      1.57 o 
   0   4   0       36.95       30.60      0.97 o 
   1   4   0      704.45      732.87      8.29 o 
   2   4   0        6.02        3.83      0.40 o 
   3   4   0      285.23      277.81      3.35 o 
   4   4   0       71.12       75.08      1.55 o 
   5   4   0      941.78      995.21     10.15 o 
   6   4   0      243.61      228.22      3.21 o 
   7   4   0       62.91       63.12      1.67 o 
   8   4   0      485.87      486.08      9.64 o 
   9   4   0      203.08      207.04      4.52 o 
  10   4   0       34.08       37.89      1.93 o 
  -6   5   0        0.03        0.34      0.43 o 
  -5   5   0       23.20       21.87      0.96 o 
  -4   5   0       97.01       87.54      1.79 o 
  -3   5   0        4.77        7.57      0.65 o 
  -2   5   0       63.17       63.60      1.88 o 
  -1   5   0      142.76      136.36      2.36 o 
   0   5   0     1290.70     1372.55     16.66 o 
   1   5   0      340.30      362.16      4.50 o 
   2   5   0      362.46      345.27      3.94 o 
   3   5   0      113.79      102.93      1.93 o 
   4   5   0     1945.60     1915.81     20.97 o 
   5   5   0       64.34       55.63      1.22 o 
   6   5   0        5.86        5.84      0.70 o 
   7   5   0      310.95      306.37     11.19 o 
   8   5   0       50.27       51.59      1.70 o 
   9   5   0       22.11       20.99      1.25 o 
  10   5   0      226.77      237.42      6.31 o 
  -5   6   0       29.43       27.96      1.71 o 
  -4   6   0       38.52       48.03      2.00 o 
  -3   6   0       90.86       79.35      3.33 o 
  -2   6   0      650.07      616.46      8.40 o 
  -1   6   0       77.02       72.35      1.81 o 
   0   6   0       98.49       91.89      2.39 o 
   1   6   0      356.41      336.59      4.40 o 
   2   6   0        1.41        1.76      0.29 o 
   3   6   0      488.80      478.72      4.97 o 
   4   6   0      342.73      324.39      6.33 o 
   5   6   0       20.83       23.80      0.74 o 
   6   6   0     1052.80     1051.85     14.11 o 
   7   6   0       73.67       70.08      2.68 o 
   8   6   0      246.62      245.29      7.30 o 
   9   6   0        5.05        6.65      1.41 o 
  10   6   0       21.30       24.08      2.17 o 
  -4   7   0       72.86       78.34      2.36 o 
  -3   7   0      152.25      150.74      3.29 o 
  -2   7   0       65.25       67.79      2.39 o 
  -1   7   0      379.09      359.35      5.40 o 
   0   7   0       84.50       84.98      2.43 o 
   1   7   0       23.44       21.43      1.38 o 
   2   7   0      384.95      364.28      4.74 o 
   3   7   0       99.21      103.89      1.75 o 
   4   7   0      327.36      328.66      4.17 o 
   5   7   0       41.26       39.95      1.23 o 
   6   7   0       39.85       43.55      1.86 o 
   7   7   0      186.66      184.93      7.24 o 
   8   7   0       23.57       20.34      2.46 o 
   9   7   0       19.04       16.57      1.61 o 
  10   7   0       24.66       24.22      2.09 o 
  -3   8   0        2.45        1.75      0.57 o 
  -2   8   0      237.40      229.54      4.63 o 
  -1   8   0        5.56        4.25      0.57 o 
   0   8   0       19.82       20.40      1.40 o 
   1   8   0       63.51       59.16      2.39 o 
   2   8   0        8.38        8.58      0.74 o 
   3   8   0      179.72      178.20      3.57 o 
   4   8   0        2.59        3.16      0.41 o 
   5   8   0       16.32       15.73      0.89 o 
   6   8   0        1.18        1.64      0.55 o 
   7   8   0      165.86      152.48      5.26 o 
   8   8   0       20.09       19.83      2.32 o 
   9   8   0       21.69       20.12      2.66 o 
  -2   9   0       95.29       99.65      2.91 o 
  -1   9   0       31.36       32.77      1.85 o 
   0   9   0       11.34       12.17      1.11 o 
   1   9   0        3.91        3.93      0.96 o 
   2   9   0       42.52       38.92      1.90 o 
   3   9   0       12.63       11.77      0.86 o 
   4   9   0        0.08        0.27      0.82 o 
   5   9   0       13.69       16.31      1.83 o 
   6   9   0        2.48        2.97      0.57 o 
   7   9   0        6.67        5.06      0.90 o 
   8   9   0       32.15       31.15      1.91 o 
   0  10   0        2.40        2.66      0.85 o 
   1  10   0        3.32        2.76      1.17 o 
   2  10   0        4.82        5.07      0.91 o 
   3  10   0        0.63        0.59      0.48 o 
   4  10   0       10.56       16.66      2.59 o 
   5  10   0        0.81       -0.14      0.96 o 
   6  10   0        0.06       -0.31      0.37 o 
   7  10   0       19.59       21.15      1.48 o 
   3  11   0       59.28       68.15      2.67 o 
   4  11   0        8.95        7.92      2.18 o 
   5  11   0       41.46       40.27      4.10 o 
  -5 -11   1        7.77        9.01      2.32 o 
  -4 -11   1        7.93        7.92      2.18 o 
  -3 -11   1       61.05       57.47      2.73 o 
  -7 -10   1        6.31        5.61      0.72 o 
  -6 -10   1       10.44        8.75      2.59 o 
  -5 -10   1       13.52       15.63      3.34 o 
  -4 -10   1       13.72       12.66      1.23 o 
  -3 -10   1       32.50       35.29      1.79 o 
  -2 -10   1       35.37       36.78      2.05 o 
  -1 -10   1       15.31       16.96      1.28 o 
   0 -10   1        6.94        9.33      1.09 o 
  -8  -9   1       29.28       25.34      1.70 o 
  -7  -9   1       91.89       96.04      4.81 o 
  -6  -9   1        3.03        2.82      0.79 o 
  -5  -9   1        8.73        8.10      3.00 o 
  -4  -9   1      133.75      132.35      2.59 o 
  -3  -9   1       53.65       51.78      1.62 o 
  -2  -9   1       78.47       80.31      2.33 o 
  -1  -9   1        1.14        2.21      0.60 o 
   0  -9   1       96.30       86.67      2.77 o 
   1  -9   1      190.82      187.78      4.66 o 
   2  -9   1        2.44        2.00      0.95 o 
  -9  -8   1      112.85      100.82      6.08 o 
  -8  -8   1      224.43      208.34      5.58 o 
  -7  -8   1      125.02      122.39      8.40 o 
  -6  -8   1       28.74       27.36      1.91 o 
  -5  -8   1      454.76      436.28      5.94 o 
  -4  -8   1        0.02       -0.32      0.29 o 
  -3  -8   1       22.25       22.42      0.67 o 
  -2  -8   1      193.96      189.69      4.81 o 
  -1  -8   1       14.50       16.71      1.06 o 
   0  -8   1      142.67      138.71      3.47 o 
   1  -8   1      164.78      156.68      3.91 o 
   2  -8   1       93.93       92.04      3.28 o 
   3  -8   1      107.79      123.01      3.59 o 
  -9  -7   1      137.56      131.93      4.46 o 
  -8  -7   1       20.27       23.63      1.72 o 
  -7  -7   1       27.72       23.27      1.53 o 
  -6  -7   1      212.84      216.12      6.11 o 
  -5  -7   1      162.72      160.08      2.46 o 
  -4  -7   1       83.91       79.75      1.92 o 
  -3  -7   1      367.77      360.66      5.29 o 
  -2  -7   1       13.41       13.81      0.56 o 
  -1  -7   1      612.28      610.68     12.14 o 
   0  -7   1      149.42      142.12      3.29 o 
   1  -7   1      426.17      425.98      6.10 o 
   2  -7   1        0.08        0.17      0.57 o 
   3  -7   1       59.12       51.99      1.99 o 
   4  -7   1       81.68       82.19      2.45 o 
 -10  -6   1      149.25      161.63      4.00 o 
  -9  -6   1      226.73      221.59      6.23 o 
  -8  -6   1      412.29      422.69      9.38 o 
  -7  -6   1       62.61       61.83      2.45 o 
  -6  -6   1      432.38      432.18      7.16 o 
  -5  -6   1      680.93      679.63      8.14 o 
  -4  -6   1       44.56       38.23      1.31 o 
  -3  -6   1       25.21       25.07      0.97 o 
  -2  -6   1     1176.43     1156.31     11.95 o 
  -1  -6   1        0.20        0.75      0.22 o 
   0  -6   1       74.94       65.06      2.36 o 
   1  -6   1      284.42      304.39      4.50 o 
   2  -6   1       18.45       22.83      1.10 o 
   3  -6   1        3.82        2.42      0.51 o 
   4  -6   1       11.26       11.69      0.88 o 
   5  -6   1        2.11        1.36      0.53 o 
 -10  -5   1       29.95       28.97      1.65 o 
  -9  -5   1       11.61       12.77      1.24 o 
  -8  -5   1      533.13      535.70      8.85 o 
  -7  -5   1       52.19       55.30      1.89 o 
  -6  -5   1      830.01      825.78     11.38 o 
  -5  -5   1       49.53       53.78      1.19 o 
  -4  -5   1      214.72      208.54      2.84 o 
  -3  -5   1      686.83      709.87      9.81 o 
  -2  -5   1      771.91      814.78     11.18 o 
  -1  -5   1       94.37       93.38      1.65 o 
   0  -5   1        2.01        2.99      0.53 o 
   1  -5   1      192.22      213.87      3.25 o 
   2  -5   1       96.20      100.67      2.10 o 
   3  -5   1        6.19        4.86      0.54 o 
   4  -5   1       14.26       11.76      0.67 o 
   5  -5   1      165.15      144.58      2.88 o 
   6  -5   1        0.55        0.51      0.46 o 
 -10  -4   1       69.37       72.11      3.57 o 
  -9  -4   1        0.50       -0.23      0.44 o 
  -8  -4   1        0.85        0.35      0.53 o 
  -7  -4   1      177.21      188.96      3.23 o 
  -6  -4   1       21.12       22.70      1.32 o 
  -5  -4   1       64.69       75.65      1.69 o 
  -4  -4   1     1128.43     1180.96     13.21 o 
  -3  -4   1     2595.80     2662.44     26.44 o 
  -2  -4   1       65.97       85.54      1.62 o 
  -1  -4   1        5.52        6.81      0.34 o 
   0  -4   1      862.91      967.57     11.77 o 
   1  -4   1      442.99      419.15      5.74 o 
   2  -4   1       47.09       59.21      1.09 o 
   3  -4   1      298.01      307.69      3.56 o 
   4  -4   1      188.13      161.64      2.49 o 
   5  -4   1      167.33      151.35      3.02 o 
   6  -4   1      119.47      133.73      2.67 o 
   7  -4   1        2.37        2.15      0.59 o 
 -10  -3   1        1.47        0.92      1.43 o 
  -9  -3   1        5.63        6.48      1.28 o 
  -8  -3   1      285.88      285.79      4.78 o 
  -7  -3   1       22.60       21.09      1.00 o 
  -6  -3   1       62.60       61.29      1.39 o 
  -5  -3   1      632.17      635.07      6.11 o 
  -4  -3   1     1626.91     1719.58     16.02 o 
  -3  -3   1        9.04        6.97      0.30 o 
  -2  -3   1        5.08        3.39      0.31 o 
  -1  -3   1     8989.95     7220.30    109.55 o 
   0  -3   1       15.58       20.64      0.68 o 
   1  -3   1      185.37      207.84      2.96 o 
   2  -3   1      567.17      537.23      5.13 o 
   3  -3   1      234.84      253.13      2.84 o 
   4  -3   1      369.29      339.91      3.92 o 
   5  -3   1       95.11      100.85      1.88 o 
   6  -3   1        0.58        0.19      0.35 o 
   7  -3   1      188.22      207.94      3.60 o 
   8  -3   1       97.34      101.43      6.42 o 
  -9  -2   1      129.07      132.74      8.94 o 
  -8  -2   1        3.34        2.42      0.73 o 
  -7  -2   1       30.53       33.12      1.27 o 
  -6  -2   1       53.45       45.47      1.08 o 
  -5  -2   1        4.05        5.08      0.34 o 
  -4  -2   1      361.59      351.65      2.95 o 
  -3  -2   1       63.93       58.43      0.82 o 
  -2  -2   1        8.31        4.08      0.19 o 
  -1  -2   1    23133.03    12937.44    566.91 o 
   0  -2   1      624.13      695.88      8.34 o 
   1  -2   1     2603.42     2424.90     32.52 o 
   2  -2   1      194.58      221.81      2.25 o 
   3  -2   1      959.59     1018.06      8.96 o 
   4  -2   1      564.06      517.07      5.05 o 
   5  -2   1      257.81      237.72      4.18 o 
   6  -2   1      157.24      161.96      2.82 o 
   7  -2   1      257.84      240.62      3.84 o 
   8  -2   1       24.62       23.14      1.59 o 
  -9  -1   1        2.20        2.67      1.37 o 
  -8  -1   1      167.63      177.33      4.47 o 
  -7  -1   1       32.07       27.51      1.52 o 
  -6  -1   1       14.88       16.96      0.75 o 
  -5  -1   1     1885.49     1951.46     15.98 o 
  -4  -1   1      429.93      475.88      4.45 o 
  -3  -1   1     1146.83     1140.36      7.98 o 
  -2  -1   1     5714.78     4547.17     72.23 o 
  -1  -1   1      381.73      415.34      4.19 o 
   0  -1   1      468.01      487.76      4.16 o 
   1  -1   1     2499.78     2237.98     22.78 o 
   2  -1   1     1854.65     1780.46     15.62 o 
   3  -1   1      507.95      502.71      4.67 o 
   4  -1   1       29.56       30.07      0.69 o 
   5  -1   1      832.92      835.94      7.74 o 
   6  -1   1      227.07      220.07      3.07 o 
   7  -1   1      216.22      215.93      4.33 o 
   8  -1   1        9.01        9.76      0.97 o 
   9  -1   1       11.95       10.51      1.26 o 
  -9   0   1       35.42       36.73      2.75 o 
  -8   0   1       82.47       87.29      2.91 o 
  -7   0   1      136.37      136.50      2.81 o 
  -6   0   1      254.42      261.22      4.74 o 
  -5   0   1       31.76       30.07      0.68 o 
  -4   0   1     1449.46     1496.43     12.30 o 
  -3   0   1      869.30      876.38      6.87 o 
  -2   0   1     1700.22     1663.80     11.93 o 
  -1   0   1        7.96        9.83      0.21 o 
   0   0   1      462.17      458.29      4.86 o 
   1   0   1      816.55      822.35      6.04 o 
   2   0   1      133.11      160.32      1.35 o 
   3   0   1       21.31       30.70      0.56 o 
   4   0   1       87.93       87.02      1.13 o 
   5   0   1      163.44      183.20      2.19 o 
   6   0   1       79.99       63.15      1.29 o 
   7   0   1       45.81       44.54      1.40 o 
   8   0   1       63.78       63.57      2.02 o 
   9   0   1       53.25       54.20      4.64 o 
  -9   1   1        0.18       -0.37      0.75 o 
  -8   1   1       70.30       69.25      2.59 o 
  -7   1   1       49.35       44.25      1.90 o 
  -6   1   1      145.12      146.50      2.41 o 
  -5   1   1      320.43      312.51      3.26 o 
  -4   1   1       92.49       99.01      1.36 o 
  -3   1   1      503.30      628.16      5.46 o 
  -2   1   1      721.85      771.36      6.81 o 
  -1   1   1       25.94       24.27      0.41 o 
   0   1   1       65.99       70.85      1.01 o 
   1   1   1       83.17       79.48      1.13 o 
   2   1   1     1441.63     1483.55     10.64 o 
   3   1   1       64.81       87.09      0.87 o 
   4   1   1      251.43      270.69      2.34 o 
   5   1   1      294.23      273.20      2.42 o 
   6   1   1      790.29      787.20      7.90 o 
   7   1   1      139.52      136.55      2.54 o 
   8   1   1      292.99      306.67      5.40 o 
   9   1   1       15.57       14.20      2.59 o 
  -8   2   1        0.38        1.91      0.76 o 
  -7   2   1      126.68      128.04      3.60 o 
  -6   2   1        0.34        0.86      0.45 o 
  -5   2   1        2.17        1.87      0.46 o 
  -4   2   1       10.57       10.89      0.46 o 
  -3   2   1      188.23      208.29      2.47 o 
  -2   2   1       71.06       69.87      1.25 o 
  -1   2   1     1270.31     1246.12     10.41 o 
   0   2   1      174.00      167.10      2.05 o 
   1   2   1      506.73      554.17      5.34 o 
   2   2   1     1938.89     1907.48     17.88 o 
   3   2   1      342.40      348.82      3.09 o 
   4   2   1      663.84      703.81      5.85 o 
   5   2   1      275.66      274.84      2.53 o 
   6   2   1        7.51        7.40      0.48 o 
   7   2   1      715.04      734.21      9.72 o 
   8   2   1       98.00       97.03      2.38 o 
   9   2   1      177.07      172.67      5.48 o 
  10   2   1       26.09       28.53      3.69 o 
  -7   3   1       63.41       54.30      1.79 o 
  -6   3   1        5.18        5.89      0.65 o 
  -5   3   1      124.18      120.26      2.11 o 
  -4   3   1       20.59       21.30      0.79 o 
  -3   3   1        5.90        8.30      0.45 o 
  -2   3   1      406.26      405.49      4.13 o 
  -1   3   1      379.58      422.59      4.42 o 
   0   3   1      216.27      221.51      3.13 o 
   1   3   1      960.43      957.22      9.17 o 
   2   3   1      842.87      914.36      9.60 o 
   3   3   1     2038.20     2052.13     22.73 o 
   4   3   1       54.61       46.78      0.84 o 
   5   3   1     1025.00     1049.02      9.29 o 
   6   3   1       69.48       69.00      1.44 o 
   7   3   1        6.19        4.70      0.57 o 
   8   3   1        1.64        2.02      0.54 o 
   9   3   1       50.11       50.88      2.71 o 
  10   3   1       82.21       93.91      4.06 o 
  -7   4   1        5.68        5.40      1.05 o 
  -6   4   1       44.07       41.09      1.42 o 
  -5   4   1        7.52       10.58      0.82 o 
  -4   4   1        0.41        2.15      0.38 o 
  -3   4   1      360.48      357.26      4.64 o 
  -2   4   1        6.12        6.34      0.51 o 
  -1   4   1      238.69      228.76      3.37 o 
   0   4   1        3.05        0.55      0.16 o 
   1   4   1       43.66       46.32      1.12 o 
   2   4   1      245.35      241.65      2.70 o 
   3   4   1        0.08        1.59      0.20 o 
   4   4   1       45.29       55.90      1.03 o 
   5   4   1      842.54      857.67      8.86 o 
   6   4   1        0.76        1.32      0.25 o 
   7   4   1      160.26      149.77      3.08 o 
   8   4   1       13.77       13.48      0.98 o 
   9   4   1       33.65       34.65      1.68 o 
  10   4   1       41.05       40.51      1.97 o 
  -6   5   1       19.42       19.91      1.11 o 
  -5   5   1       51.53       53.12      1.86 o 
  -4   5   1       89.40       87.32      1.78 o 
  -3   5   1       37.14       38.40      1.53 o 
  -2   5   1      448.22      412.08      6.59 o 
  -1   5   1        0.62        2.09      0.35 o 
   0   5   1        0.02        0.38      0.20 o 
   1   5   1      907.15      859.95      9.83 o 
   2   5   1       68.82       71.97      1.20 o 
   3   5   1       93.73       87.08      1.49 o 
   4   5   1      120.84      105.93      1.63 o 
   5   5   1        0.28        0.36      0.18 o 
   6   5   1       42.27       43.00      1.40 o 
   7   5   1        1.38        1.00      0.78 o 
   8   5   1       71.77       75.14      2.08 o 
   9   5   1       25.76       28.73      1.45 o 
  10   5   1       54.88       51.21      3.09 o 
  -5   6   1       73.19       72.33      2.11 o 
  -4   6   1       48.09       45.44      1.54 o 
  -3   6   1      363.41      333.60      5.42 o 
  -2   6   1       21.50       17.59      0.91 o 
  -1   6   1      144.37      140.75      2.62 o 
   0   6   1       58.55       61.21      1.89 o 
   1   6   1       34.63       35.88      0.93 o 
   2   6   1      254.14      262.30      3.53 o 
   3   6   1        6.69        8.87      0.40 o 
   4   6   1      248.25      238.61      3.86 o 
   5   6   1        0.97        1.85      0.30 o 
   6   6   1      418.51      411.44      7.56 o 
   7   6   1        0.04        0.11      0.96 o 
   8   6   1      117.28      113.41      3.90 o 
   9   6   1        7.40        6.30      0.97 o 
  10   6   1       20.06       22.98      1.45 o 
  -4   7   1        6.45        5.61      0.80 o 
  -3   7   1       28.61       28.03      1.37 o 
  -2   7   1      114.56      116.99      2.64 o 
  -1   7   1       18.70       18.43      1.20 o 
   0   7   1        8.58        9.14      0.88 o 
   1   7   1       42.91       42.08      1.54 o 
   2   7   1      280.53      279.21      5.21 o 
   3   7   1        0.01        0.39      0.22 o 
   4   7   1       68.50       71.46      1.44 o 
   5   7   1       42.27       36.24      1.52 o 
   6   7   1        3.44        2.92      0.70 o 
   7   7   1      151.80      144.73      4.29 o 
   8   7   1        0.72        0.71      0.62 o 
   9   7   1       35.21       34.73      2.22 o 
  10   7   1       49.11       48.54      3.89 o 
  -3   8   1       21.67       20.67      1.37 o 
  -2   8   1       16.16       15.81      1.07 o 
  -1   8   1       11.36       10.50      0.81 o 
   0   8   1       15.39       17.50      1.86 o 
   1   8   1       29.67       34.16      1.54 o 
   2   8   1       10.75       10.81      0.84 o 
   3   8   1       51.16       51.41      1.65 o 
   4   8   1        1.74        2.37      0.51 o 
   5   8   1       85.44       84.01      3.07 o 
   6   8   1       40.71       34.45      1.52 o 
   7   8   1       11.97       11.06      1.18 o 
   8   8   1       53.56       56.27      2.62 o 
   9   8   1        0.32        0.73      0.68 o 
  -2   9   1        8.75        7.18      0.96 o 
  -1   9   1      254.07      261.66      5.75 o 
   0   9   1        8.82        9.10      1.04 o 
   1   9   1       36.30       35.11      1.66 o 
   2   9   1      136.18      132.36      4.71 o 
   3   9   1       56.21       52.71      1.80 o 
   4   9   1      149.73      143.48      7.24 o 
   5   9   1        0.12       -0.46      0.82 o 
   6   9   1       22.54       22.89      1.31 o 
   7   9   1       92.54       90.61      2.82 o 
   8   9   1       21.65       22.77      2.66 o 
   9   9   1       25.08       24.99      1.90 o 
   0  10   1       39.56       38.91      2.02 o 
   1  10   1       15.09       17.38      2.20 o 
   2  10   1        9.08        9.70      1.38 o 
   3  10   1      112.35      109.36      5.94 o 
   4  10   1        6.47        6.69      2.05 o 
   5  10   1      105.53      115.22      6.83 o 
   6  10   1        9.47        9.49      0.91 o 
   7  10   1        8.99        7.26      1.00 o 
   8  10   1       13.53       15.19      1.34 o 
   3  11   1        0.02        0.51      0.60 o 
   4  11   1        0.01        0.96      1.23 o 
   5  11   1       26.68       20.07      3.14 o 
  -7 -10   2       44.61       44.48      1.63 o 
  -6 -10   2      143.50      140.70      5.41 o 
  -5 -10   2        8.47       22.39      3.00 o 
  -4 -10   2       71.58       76.04      1.85 o 
  -3 -10   2        3.37        3.20      0.58 o 
  -2 -10   2       49.27       52.45      2.21 o 
  -1 -10   2       97.84      105.12      3.66 o 
   0 -10   2        2.75        2.59      1.09 o 
  -8  -9   2       18.79       18.37      2.66 o 
  -7  -9   2      100.09       98.19      4.31 o 
  -6  -9   2       45.35       42.66      2.78 o 
  -5  -9   2        9.89       13.58      1.24 o 
  -4  -9   2        2.53        2.52      0.92 o 
  -3  -9   2      110.04      116.84      2.46 o 
  -2  -9   2       94.17       94.68      2.58 o 
  -1  -9   2       18.71       22.72      1.30 o 
   0  -9   2      164.52      168.10      4.33 o 
   1  -9   2       12.83       11.47      1.57 o 
   2  -9   2        6.79       11.52      1.18 o 
  -9  -8   2      177.61      187.40      5.53 o 
  -8  -8   2        0.76        1.70      0.72 o 
  -7  -8   2        1.97        1.09      0.89 o 
  -6  -8   2       35.54       32.31      1.57 o 
  -5  -8   2        1.96        2.74      0.65 o 
  -4  -8   2       97.81       93.03      2.25 o 
  -3  -8   2       41.72       39.43      0.99 o 
  -2  -8   2        5.73        5.99      0.74 o 
  -1  -8   2       49.14       47.10      2.03 o 
   0  -8   2       23.30       24.39      1.34 o 
   1  -8   2        8.00        7.31      0.94 o 
   2  -8   2        0.76        0.69      0.44 o 
   3  -8   2       17.80       20.19      1.48 o 
  -9  -7   2       97.39      103.97      4.57 o 
  -8  -7   2       37.47       34.33      1.96 o 
  -7  -7   2      354.09      325.53      7.31 o 
  -6  -7   2       98.13       94.61      2.35 o 
  -5  -7   2       44.48       43.97      1.61 o 
  -4  -7   2      309.11      320.52      4.92 o 
  -3  -7   2      425.70      425.33      6.03 o 
  -2  -7   2        5.69        4.55      0.34 o 
  -1  -7   2       24.33       22.32      1.11 o 
   0  -7   2       62.79       67.80      2.43 o 
   1  -7   2        0.02        0.66      0.43 o 
   2  -7   2       67.82       63.70      2.36 o 
   3  -7   2        0.21        0.03      0.38 o 
   4  -7   2       10.98        8.25      0.88 o 
  -9  -6   2        5.74        8.61      1.34 o 
  -8  -6   2        6.27        5.58      1.01 o 
  -7  -6   2       71.34       63.66      2.03 o 
  -6  -6   2        4.38        4.36      0.57 o 
  -5  -6   2      112.22      113.88      1.96 o 
  -4  -6   2       30.11       37.35      0.77 o 
  -3  -6   2        5.53        7.28      0.59 o 
  -2  -6   2        7.23        8.74      0.35 o 
  -1  -6   2       24.35       30.26      1.00 o 
   0  -6   2      272.00      258.65      4.77 o 
   1  -6   2       68.01       66.81      2.09 o 
   2  -6   2      159.91      162.52      3.53 o 
   3  -6   2       51.05       43.98      1.39 o 
   4  -6   2       23.46       24.85      1.17 o 
   5  -6   2       96.03      106.05      2.56 o 
 -10  -5   2       10.34        9.63      1.63 o 
  -9  -5   2      203.44      200.51      4.38 o 
  -8  -5   2       64.82       63.69      1.95 o 
  -7  -5   2       57.54       55.28      1.92 o 
  -6  -5   2      423.82      406.92      6.86 o 
  -5  -5   2      226.59      232.91      3.33 o 
  -4  -5   2      233.13      226.97      3.08 o 
  -3  -5   2        0.11       -0.13      0.22 o 
  -2  -5   2     2332.11     2394.25     29.32 o 
  -1  -5   2       85.80       74.95      1.37 o 
   0  -5   2       20.05       17.28      0.81 o 
   1  -5   2      108.78      103.03      2.52 o 
   2  -5   2      106.59       96.55      2.06 o 
   3  -5   2      480.76      455.61      6.04 o 
   4  -5   2        0.07        0.20      0.27 o 
   5  -5   2       15.42       15.64      0.83 o 
   6  -5   2      245.84      267.75      4.34 o 
 -10  -4   2      134.68      146.14      5.27 o 
  -9  -4   2        5.04        6.02      0.89 o 
  -8  -4   2       20.13       22.22      1.09 o 
  -7  -4   2      163.32      166.38      2.99 o 
  -6  -4   2      154.85      158.75      2.51 o 
  -5  -4   2        9.28        8.07      0.51 o 
  -4  -4   2       38.24       39.30      1.41 o 
  -3  -4   2      490.00      462.07      7.29 o 
  -2  -4   2     3590.47     3712.40     51.42 o 
  -1  -4   2      573.42      624.15      7.68 o 
   0  -4   2      802.68      819.59     10.10 o 
   1  -4   2        0.01        0.17      0.19 o 
   2  -4   2      843.75      849.75      9.27 o 
   3  -4   2        6.74        6.12      0.43 o 
   4  -4   2      354.40      341.44      5.03 o 
   5  -4   2      162.03      164.91      2.68 o 
   6  -4   2        0.00        0.57      0.39 o 
   7  -4   2        8.78        6.23      0.74 o 
 -10  -3   2        2.71        1.50      1.23 o 
  -9  -3   2      133.94      138.57      5.05 o 
  -8  -3   2        2.93        2.38      0.68 o 
  -7  -3   2       28.80       28.88      1.68 o 
  -6  -3   2      334.72      347.92      4.73 o 
  -5  -3   2      199.03      210.09      2.69 o 
  -4  -3   2      963.41      954.02      9.02 o 
  -3  -3   2       40.05       40.95      1.09 o 
  -2  -3   2       32.37       39.94      0.83 o 
  -1  -3   2      294.51      265.14      3.11 o 
   0  -3   2        0.67        1.20      0.16 o 
   1  -3   2      104.25      104.98      1.82 o 
   2  -3   2       22.49       15.95      0.48 o 
   3  -3   2      200.93      192.03      2.57 o 
   4  -3   2      212.27      221.64      2.85 o 
   5  -3   2        8.30        9.11      0.60 o 
   6  -3   2      105.69      102.50      2.21 o 
   7  -3   2       82.21       84.26      2.08 o 
   8  -3   2       10.32       10.42      1.39 o 
  -9  -2   2        0.69        1.46      0.70 o 
  -8  -2   2       52.70       55.06      2.26 o 
  -7  -2   2       26.38       27.31      3.09 o 
  -6  -2   2       91.22       85.27      1.83 o 
  -5  -2   2      275.12      282.16      2.87 o 
  -4  -2   2      137.86      153.07      1.55 o 
  -3  -2   2      476.32      472.04      4.62 o 
  -2  -2   2      347.67      394.88      4.86 o 
  -1  -2   2      507.02      534.39      5.87 o 
   0  -2   2     2640.91     2749.27     49.71 o 
   1  -2   2       27.61       27.05      0.78 o 
   2  -2   2      116.42      130.21      1.49 o 
   3  -2   2      321.86      324.32      3.45 o 
   4  -2   2      274.62      292.93      3.36 o 
   5  -2   2      183.82      167.92      2.50 o 
   6  -2   2        5.76        6.55      0.62 o 
   7  -2   2        0.22        0.05      0.40 o 
   8  -2   2       67.54       69.26      2.29 o 
  -9  -1   2       11.52       12.02      1.73 o 
  -8  -1   2        1.85        1.39      0.64 o 
  -7  -1   2       92.26       89.62      3.36 o 
  -6  -1   2        3.64        4.24      0.43 o 
  -5  -1   2        0.35        0.58      0.33 o 
  -4  -1   2      191.50      246.09      2.56 o 
  -3  -1   2        6.85        6.15      0.24 o 
  -2  -1   2      815.83      848.85      8.22 o 
  -1  -1   2       74.43       73.77      0.79 o 
   0  -1   2     1174.05     1199.86      9.43 o 
   1  -1   2       21.25       20.10      0.36 o 
   2  -1   2      104.42      119.47      1.43 o 
   3  -1   2      160.12      182.20      2.60 o 
   4  -1   2      339.87      319.82      3.32 o 
   5  -1   2      709.59      718.50      6.76 o 
   6  -1   2      301.37      284.10      3.71 o 
   7  -1   2      192.04      196.48      3.23 o 
   8  -1   2       21.44       20.10      1.26 o 
   9  -1   2       19.85       24.08      2.00 o 
  -9   0   2        5.91        9.41      1.73 o 
  -8   0   2       31.57       33.66      2.46 o 
  -7   0   2        1.74        1.80      0.52 o 
  -6   0   2        0.06        0.12      0.25 o 
  -5   0   2       23.13       24.64      0.62 o 
  -4   0   2      726.57      777.67      6.31 o 
  -3   0   2       33.60       37.52      0.60 o 
  -2   0   2      638.23      661.09      5.67 o 
  -1   0   2     1925.56     1843.27     14.71 o 
   0   0   2        4.27        4.42      0.17 o 
   1   0   2      433.97      460.04      3.38 o 
   2   0   2       37.07       50.04      0.61 o 
   3   0   2     1305.68     1323.37     10.50 o 
   4   0   2      171.25      177.24      1.88 o 
   5   0   2       21.14       25.44      0.76 o 
   6   0   2     1088.54     1130.91     11.50 o 
   7   0   2      203.04      211.17      3.50 o 
   8   0   2      270.93      269.14      4.90 o 
   9   0   2       30.54       31.40      2.13 o 
  -8   1   2       97.44       95.14      3.15 o 
  -7   1   2       39.76       39.43      2.38 o 
  -6   1   2      260.25      259.99      3.63 o 
  -5   1   2       88.50       86.34      1.41 o 
  -4   1   2        1.53        3.33      0.28 o 
  -3   1   2     1594.25     1556.96     14.09 o 
  -2   1   2      582.51      643.60      6.08 o 
  -1   1   2      602.43      586.35      6.17 o 
   0   1   2     4517.88     3470.69     53.90 o 
   1   1   2      519.05      528.28      4.35 o 
   2   1   2     5083.19     3927.06     43.83 o 
   3   1   2      692.01      772.13      5.65 o 
   4   1   2     1937.95     2013.56     14.85 o 
   5   1   2      499.85      503.82      4.17 o 
   6   1   2       89.37       84.07      1.55 o 
   7   1   2        6.29        8.32      0.57 o 
   8   1   2       30.95       31.66      1.70 o 
   9   1   2      187.88      204.23      9.15 o 
  -8   2   2        1.44        2.41      0.81 o 
  -7   2   2      193.29      193.81      4.72 o 
  -6   2   2       12.48       14.45      0.81 o 
  -5   2   2       87.27       93.61      2.94 o 
  -4   2   2     1073.03     1086.15      9.36 o 
  -3   2   2      213.25      206.03      2.47 o 
  -2   2   2      130.98      108.66      1.45 o 
  -1   2   2      623.17      617.06      5.79 o 
   0   2   2     1602.91     1586.89     14.86 o 
   1   2   2      159.02      151.18      1.55 o 
   2   2   2      113.64      101.78      1.36 o 
   3   2   2      333.05      306.88      2.71 o 
   4   2   2      572.20      630.30      4.78 o 
   5   2   2        9.32        6.72      0.32 o 
   6   2   2      113.07      114.72      1.93 o 
   7   2   2      138.06      143.62      2.80 o 
   8   2   2       29.04       29.64      1.74 o 
   9   2   2        0.98        0.53      1.43 o 
  10   2   2       24.87       29.76      3.69 o 
  -7   3   2        0.89        2.14      0.74 o 
  -6   3   2      193.94      190.34      3.42 o 
  -5   3   2       17.86       20.87      1.13 o 
  -4   3   2        0.02        0.24      0.21 o 
  -3   3   2      363.80      348.72      4.08 o 
  -2   3   2        0.56       -0.04      0.16 o 
  -1   3   2       40.42       32.79      0.76 o 
   0   3   2      444.93      442.52      4.97 o 
   1   3   2       42.07       43.93      0.80 o 
   2   3   2      130.63      117.47      1.71 o 
   3   3   2      136.57      151.25      1.75 o 
   4   3   2      300.18      339.53      2.99 o 
   5   3   2       67.68       76.70      1.76 o 
   6   3   2        0.41        0.40      0.21 o 
   7   3   2       28.16       24.13      1.17 o 
   8   3   2        3.15        3.81      0.62 o 
   9   3   2        4.61        3.51      0.76 o 
  10   3   2        3.84        5.05      0.94 o 
  -7   4   2      131.75      120.83     12.22 o 
  -6   4   2       46.63       45.85      1.64 o 
  -5   4   2       32.67       29.80      1.24 o 
  -4   4   2      420.53      388.07      6.06 o 
  -3   4   2       48.49       47.73      1.22 o 
  -2   4   2       14.45       13.31      0.72 o 
  -1   4   2       91.65       91.51      1.44 o 
   0   4   2       26.64       22.91      0.61 o 
   1   4   2       16.03       17.77      0.62 o 
   2   4   2        4.37        8.50      0.43 o 
   3   4   2        0.45        1.88      0.19 o 
   4   4   2      155.96      175.06      1.91 o 
   5   4   2      136.20      154.26      1.82 o 
   6   4   2      123.29      129.94      2.72 o 
   7   4   2      156.48      149.18      3.11 o 
   8   4   2       17.60       17.03      1.06 o 
   9   4   2       95.81       99.89      2.87 o 
  10   4   2       26.93       26.55      1.62 o 
  -6   5   2        9.41       11.57      1.57 o 
  -5   5   2        7.55        8.84      0.74 o 
  -4   5   2       72.12       60.90      2.05 o 
  -3   5   2       66.92       63.35      1.80 o 
  -2   5   2       18.46       15.53      0.93 o 
  -1   5   2        0.33        1.02      0.33 o 
   0   5   2      101.99       91.96      1.55 o 
   1   5   2       20.12       23.29      0.79 o 
   2   5   2       71.33       76.63      1.24 o 
   3   5   2      354.63      378.67      4.63 o 
   4   5   2      164.66      179.81      3.99 o 
   5   5   2       29.81       28.03      1.10 o 
   6   5   2      291.31      287.14      5.83 o 
   7   5   2       67.56       71.56      2.31 o 
   8   5   2      144.54      138.62      3.11 o 
   9   5   2       35.79       34.63      1.57 o 
  10   5   2      152.25      159.62      4.01 o 
  -5   6   2        4.10        3.05      1.01 o 
  -4   6   2      108.56       95.57      3.72 o 
  -3   6   2       19.50       18.72      1.44 o 
  -2   6   2      224.14      211.08      3.79 o 
  -1   6   2      107.48      105.34      2.64 o 
   0   6   2       12.04       13.36      0.91 o 
   1   6   2       89.54       92.59      3.89 o 
   2   6   2      115.39      108.97      1.90 o 
   3   6   2       66.30       78.91      1.65 o 
   4   6   2      191.18      186.34      2.49 o 
   5   6   2      196.18      177.95      3.94 o 
   6   6   2      214.61      211.64      4.67 o 
   7   6   2      206.29      192.39      5.22 o 
   8   6   2       29.36       25.97      1.87 o 
   9   6   2       37.93       39.12      3.20 o 
  10   6   2       56.88       52.58      2.13 o 
  -4   7   2       33.58       29.73      3.40 o 
  -3   7   2       10.38       10.73      0.90 o 
  -2   7   2      476.30      451.95      6.84 o 
  -1   7   2        0.93        0.94      0.37 o 
   0   7   2      190.76      187.68      3.25 o 
   1   7   2      287.52      281.03      6.45 o 
   2   7   2      197.55      197.64      4.01 o 
   3   7   2      798.92      787.21     11.36 o 
   4   7   2        0.77        1.90      0.39 o 
   5   7   2      202.15      188.04      3.69 o 
   6   7   2      366.75      361.16      8.26 o 
   7   7   2      104.51      104.22      3.56 o 
   8   7   2       99.58       94.78      3.53 o 
   9   7   2        9.94        9.65      1.50 o 
  10   7   2       64.89       69.28      2.37 o 
  -3   8   2      119.98      126.30      3.44 o 
  -2   8   2        8.09        9.34      0.97 o 
  -1   8   2      253.32      253.56      4.44 o 
   0   8   2       43.36       44.91      1.45 o 
   1   8   2      113.61      111.83      3.01 o 
   2   8   2      670.64      684.90     10.94 o 
   3   8   2       31.04       31.18      1.85 o 
   4   8   2      428.88      418.92     10.18 o 
   5   8   2       62.54       55.10      2.99 o 
   6   8   2      130.91      128.04      3.38 o 
   7   8   2       18.26       20.20      1.59 o 
   8   8   2        7.78        6.42      1.11 o 
   9   8   2       14.93       18.42      2.05 o 
  -1   9   2       15.33       17.13      1.09 o 
   0   9   2       87.70       91.53      2.97 o 
   1   9   2       27.11       27.15      1.54 o 
   2   9   2       66.12       64.62      2.75 o 
   3   9   2        5.92        5.93      0.91 o 
   4   9   2       62.45       57.88      4.37 o 
   5   9   2        6.14        6.62      2.05 o 
   6   9   2        1.93        2.28      0.57 o 
   7   9   2        0.79        1.20      0.61 o 
   8   9   2        0.63        0.47      0.55 o 
   9   9   2        0.06       -0.27      0.68 o 
   0  10   2        7.49        7.91      1.11 o 
   1  10   2        5.20        8.42      1.09 o 
   2  10   2       26.63       28.68      1.92 o 
   3  10   2        0.19       -0.41      0.82 o 
   4  10   2       55.60       62.25      4.78 o 
   5  10   2        9.72       11.74      2.59 o 
   6  10   2       10.17       10.14      1.07 o 
   7  10   2        1.98        2.46      1.06 o 
   4  11   2        0.71        0.27      1.23 o 
   5  11   2       42.11       40.68      4.37 o 
  -4 -10   3        9.58        8.79      1.35 o 
  -3 -10   3       27.73       28.48      1.31 o 
  -2 -10   3        1.86        3.36      0.67 o 
  -1 -10   3        0.99        0.35      0.68 o 
   0 -10   3       13.06       20.20      2.18 o 
  -8  -9   3       10.89        9.35      1.10 o 
  -7  -9   3       34.26       30.76      1.68 o 
  -6  -9   3        0.59       -0.03      0.36 o 
  -5  -9   3       16.00       15.46      4.10 o 
  -4  -9   3       89.38       82.53      3.38 o 
  -3  -9   3       15.88       16.94      0.91 o 
  -2  -9   3       15.83       16.71      1.07 o 
  -1  -9   3       90.37       96.06      3.26 o 
   0  -9   3       37.03       36.47      2.12 o 
   1  -9   3        4.21        3.74      1.84 o 
   2  -9   3       19.91       23.29      1.61 o 
  -8  -8   3        4.19        1.82      1.30 o 
  -7  -8   3       21.50       22.41      2.25 o 
  -6  -8   3       40.54       38.32      1.38 o 
  -5  -8   3       98.46      103.04      2.69 o 
  -4  -8   3        0.19        0.75      0.42 o 
  -3  -8   3       10.81       10.04      0.49 o 
  -2  -8   3      132.46      135.40      2.74 o 
  -1  -8   3      102.78      100.02      3.40 o 
   0  -8   3        3.02        2.55      0.60 o 
   1  -8   3      189.43      192.07      5.45 o 
   2  -8   3        0.43        0.18      0.45 o 
   3  -8   3        9.71       14.38      1.34 o 
  -9  -7   3       10.69       10.89      1.64 o 
  -8  -7   3      116.68      119.47      3.96 o 
  -7  -7   3       66.74       65.89      2.14 o 
  -6  -7   3       79.06       81.44      2.22 o 
  -5  -7   3      226.08      226.15      3.45 o 
  -4  -7   3       27.29       29.68      1.32 o 
  -3  -7   3     1253.10     1257.63     15.20 o 
  -2  -7   3        4.10        2.65      0.31 o 
  -1  -7   3       56.09       63.33      4.05 o 
   0  -7   3      127.16      123.53      2.98 o 
   1  -7   3        0.22        0.70      0.48 o 
   2  -7   3      127.84      130.92      3.77 o 
   3  -7   3        0.92        0.82      0.38 o 
   4  -7   3       25.88       25.75      1.56 o 
  -9  -6   3       31.69       36.91      2.36 o 
  -8  -6   3       43.02       44.12      2.36 o 
  -7  -6   3      101.67      103.78      2.80 o 
  -6  -6   3       69.85       69.14      2.04 o 
  -5  -6   3       43.82       43.29      1.12 o 
  -4  -6   3      178.27      166.17      2.98 o 
  -3  -6   3     1361.83     1330.20     12.70 o 
  -2  -6   3      471.16      474.66      5.67 o 
  -1  -6   3      239.48      223.88      3.40 o 
   0  -6   3       17.16       17.12      0.93 o 
   1  -6   3      282.79      266.32      5.08 o 
   2  -6   3       27.49       26.51      1.03 o 
   3  -6   3      208.27      217.20      3.92 o 
   4  -6   3       86.50       90.79      2.21 o 
   5  -6   3        0.36        0.30      0.47 o 
  -9  -5   3        1.19        1.46      0.61 o 
  -8  -5   3       64.15       65.68      1.82 o 
  -7  -5   3      191.51      184.16      4.09 o 
  -6  -5   3      188.53      179.09      3.77 o 
  -5  -5   3      565.13      562.12      8.09 o 
  -4  -5   3       34.88       38.22      0.93 o 
  -3  -5   3        1.07        0.48      0.19 o 
  -2  -5   3      264.17      266.83      3.12 o 
  -1  -5   3      214.85      236.01      3.59 o 
   0  -5   3      312.36      311.60      4.45 o 
   1  -5   3       15.29       12.49      1.53 o 
   2  -5   3       74.23       73.64      2.36 o 
   3  -5   3      305.61      308.67      5.99 o 
   4  -5   3        0.64        1.16      0.32 o 
   5  -5   3       52.85       56.51      1.56 o 
   6  -5   3       52.95       53.15      1.76 o 
  -9  -4   3      110.34      110.90      4.18 o 
  -8  -4   3        0.04       -0.05      0.34 o 
  -7  -4   3       69.61       68.35      1.77 o 
  -6  -4   3      344.76      342.64      4.85 o 
  -5  -4   3        1.94        2.99      0.46 o 
  -4  -4   3      122.23      119.32      3.19 o 
  -3  -4   3       84.58       79.70      1.87 o 
  -2  -4   3      489.42      507.25      5.80 o 
  -1  -4   3      642.71      728.34      8.11 o 
   0  -4   3       29.42       35.24      0.91 o 
   1  -4   3       38.46       41.73      1.12 o 
   2  -4   3      283.01      278.81      3.48 o 
   3  -4   3       64.82       74.29      1.40 o 
   4  -4   3      644.75      634.46      7.07 o 
   5  -4   3       24.11       24.83      1.03 o 
   6  -4   3       13.47       14.61      0.90 o 
   7  -4   3      180.74      182.87      3.71 o 
  -9  -3   3       13.67       15.28      1.41 o 
  -8  -3   3       28.60       26.99      2.18 o 
  -7  -3   3        1.60        1.30      0.51 o 
  -6  -3   3       18.90       19.44      0.83 o 
  -5  -3   3      431.81      470.83      5.84 o 
  -4  -3   3       42.39       44.59      0.81 o 
  -3  -3   3      231.23      247.75      3.27 o 
  -2  -3   3      591.73      636.91      9.19 o 
  -1  -3   3      174.64      203.40      2.93 o 
   0  -3   3      503.09      566.04      7.07 o 
   1  -3   3      196.75      196.99      3.05 o 
   2  -3   3      305.39      305.32      3.00 o 
   3  -3   3     1029.76      991.44     10.03 o 
   4  -3   3       98.26       99.94      2.05 o 
   5  -3   3      924.79      889.13      9.49 o 
   6  -3   3      255.13      257.81      3.69 o 
   7  -3   3       30.55       34.85      1.32 o 
   8  -3   3       77.00       84.75      2.79 o 
  -9  -2   3        3.64        3.10      1.10 o 
  -8  -2   3        6.69        7.82      1.02 o 
  -7  -2   3       71.44       74.93      2.61 o 
  -6  -2   3        2.26        2.79      0.52 o 
  -5  -2   3      194.61      203.61      2.67 o 
  -4  -2   3      697.21      704.40      6.08 o 
  -3  -2   3      745.82      749.37      6.94 o 
  -2  -2   3       10.89       12.02      0.69 o 
  -1  -2   3     2444.85     2403.50     21.61 o 
   0  -2   3       14.85       19.47      0.41 o 
   1  -2   3     2352.30     2268.98     21.93 o 
   2  -2   3      686.01      698.64      6.33 o 
   3  -2   3       63.70       62.62      1.08 o 
   4  -2   3      185.14      170.89      2.14 o 
   5  -2   3      406.25      426.19      5.03 o 
   6  -2   3       58.71       59.90      1.76 o 
   7  -2   3      385.01      371.44      5.28 o 
   8  -2   3        0.63        0.52      0.55 o 
  -9  -1   3       18.60       21.54      2.25 o 
  -8  -1   3        4.17        6.33      1.52 o 
  -7  -1   3      131.68      132.43      4.34 o 
  -6  -1   3       14.17       13.93      0.83 o 
  -5  -1   3      474.33      452.05      5.34 o 
  -4  -1   3      314.72      331.50      3.58 o 
  -3  -1   3       38.26       54.72      1.02 o 
  -2  -1   3     2020.15     1959.29     18.15 o 
  -1  -1   3       83.25       92.31      0.96 o 
   0  -1   3      588.28      602.30      5.18 o 
   1  -1   3     3118.80     2731.04     44.31 o 
   2  -1   3       98.68      131.65      1.56 o 
   3  -1   3     2586.88     2632.46     23.02 o 
   4  -1   3      422.39      435.27      4.29 o 
   5  -1   3       80.81       76.18      1.35 o 
   6  -1   3      149.15      160.37      2.72 o 
   7  -1   3        0.65        0.83      0.35 o 
   8  -1   3      150.63      160.63      3.79 o 
   9  -1   3        6.33        8.58      1.18 o 
  -8   0   3      152.45      156.49      8.87 o 
  -7   0   3        3.49        3.02      0.60 o 
  -6   0   3      341.88      356.19      6.25 o 
  -5   0   3      482.23      486.47      5.79 o 
  -4   0   3      458.99      452.05      4.07 o 
  -3   0   3      846.68      773.56      6.39 o 
  -2   0   3        5.23        5.32      0.45 o 
  -1   0   3      941.62      956.04      9.01 o 
   0   0   3     1742.34     1757.03     15.42 o 
   1   0   3       11.65       10.97      0.23 o 
   2   0   3     1284.60     1256.32     11.82 o 
   3   0   3     2205.98     2258.04     18.28 o 
   4   0   3      332.88      326.40      3.08 o 
   5   0   3      406.23      438.36      4.21 o 
   6   0   3      154.36      164.73      2.42 o 
   7   0   3       42.79       48.21      1.46 o 
   8   0   3        2.81        3.61      0.73 o 
   9   0   3       27.19       30.32      2.03 o 
  -8   1   3       51.80       53.80      2.43 o 
  -7   1   3      376.84      360.48      7.13 o 
  -6   1   3        0.03        0.34      0.50 o 
  -5   1   3      183.04      172.66      2.39 o 
  -4   1   3      382.49      365.26      3.77 o 
  -3   1   3       11.09        9.05      0.41 o 
  -2   1   3      801.62      750.39      7.05 o 
  -1   1   3     1528.17     1608.07     16.50 o 
   0   1   3      307.79      310.30      4.78 o 
   1   1   3     1759.71     1685.95     13.60 o 
   2   1   3       17.73       15.27      0.31 o 
   3   1   3        8.43       13.69      0.31 o 
   4   1   3       78.50       96.66      1.09 o 
   5   1   3       62.68       73.54      1.07 o 
   6   1   3        5.87        4.68      0.43 o 
   7   1   3       16.97       16.26      0.76 o 
   8   1   3       16.84       15.44      1.05 o 
   9   1   3        4.89        6.83      2.05 o 
  10   1   3        2.19        5.32      2.05 o 
  -8   2   3      147.05      149.61      5.08 o 
  -7   2   3       15.28       15.54      1.36 o 
  -6   2   3      154.92      144.22      2.91 o 
  -5   2   3      458.78      421.67      5.54 o 
  -4   2   3       18.83       18.12      0.61 o 
  -3   2   3      605.25      599.91      6.01 o 
  -2   2   3        4.78        7.89      0.42 o 
  -1   2   3        1.54        1.26      0.20 o 
   0   2   3      942.94      994.08     10.49 o 
   1   2   3      448.50      469.35      4.06 o 
   2   2   3      102.49      134.13      1.38 o 
   3   2   3        8.83        8.57      0.47 o 
   4   2   3        7.84       11.70      0.34 o 
   5   2   3      183.77      187.73      2.15 o 
   6   2   3       53.48       55.64      1.26 o 
   7   2   3      213.49      204.38      4.08 o 
   8   2   3       33.74       31.02      1.55 o 
   9   2   3       16.71       13.92      1.24 o 
  10   2   3      423.06      461.30     16.52 o 
  -7   3   3       32.91       35.87      2.07 o 
  -6   3   3       22.84       24.10      1.18 o 
  -5   3   3       80.98       63.05      1.59 o 
  -4   3   3      272.39      258.77      4.42 o 
  -3   3   3       30.64       31.91      0.89 o 
  -2   3   3       49.97       48.60      0.97 o 
  -1   3   3       10.95        5.05      0.35 o 
   0   3   3       41.98       53.22      1.02 o 
   1   3   3     1286.07     1317.17     14.28 o 
   2   3   3        0.88        2.11      0.22 o 
   3   3   3      776.70      831.09      7.59 o 
   4   3   3      254.01      237.67      2.78 o 
   5   3   3        0.60        3.50      0.20 o 
   6   3   3      372.15      367.07      5.96 o 
   7   3   3      141.57      138.14      3.13 o 
   8   3   3       11.33       10.13      0.94 o 
   9   3   3      533.74      557.60      9.46 o 
  10   3   3       26.91       29.18      1.75 o 
  -6   4   3        8.95        6.15      0.76 o 
  -5   4   3      197.22      189.79      3.31 o 
  -4   4   3        1.25        0.62      0.35 o 
  -3   4   3      656.40      617.49      8.42 o 
  -2   4   3      159.07      151.98      3.10 o 
  -1   4   3     1092.29     1085.51     11.78 o 
   0   4   3      158.83      165.65      2.14 o 
   1   4   3       41.15       58.89      1.01 o 
   2   4   3     1976.74     2058.20     22.94 o 
   3   4   3       74.27       63.14      1.07 o 
   4   4   3       34.22       38.97      0.71 o 
   5   4   3     1087.59     1065.03     14.66 o 
   6   4   3       94.26       88.78      4.62 o 
   7   4   3      776.75      776.57     15.60 o 
   8   4   3       38.16       41.46      1.64 o 
   9   4   3        0.00        0.62      0.52 o 
  10   4   3      173.74      176.40      5.12 o 
  -6   5   3       33.66       31.16      2.18 o 
  -5   5   3       25.95       33.18      1.54 o 
  -4   5   3       98.91       92.27      3.17 o 
  -3   5   3      359.70      323.49      5.21 o 
  -2   5   3      661.98      637.41      9.85 o 
  -1   5   3       23.05       19.42      0.85 o 
   0   5   3      101.47      101.31      2.21 o 
   1   5   3     1880.99     1877.57     19.56 o 
   2   5   3      105.39       99.44      1.85 o 
   3   5   3      129.51      146.63      2.41 o 
   4   5   3      969.61      951.56     11.63 o 
   5   5   3       34.14       29.72      1.39 o 
   6   5   3      444.91      450.57      6.44 o 
   7   5   3       62.33       56.32      2.88 o 
   8   5   3        1.12        0.73      0.41 o 
   9   5   3      176.17      182.17      5.35 o 
  10   5   3        8.59       11.19      1.13 o 
  -5   6   3       97.64      101.74      3.74 o 
  -4   6   3       30.64       33.19      1.51 o 
  -3   6   3        9.52       10.06      0.84 o 
  -2   6   3      182.00      175.30      5.80 o 
  -1   6   3        8.83        9.18      0.68 o 
   0   6   3      426.59      402.52      6.01 o 
   1   6   3      772.55      764.74      9.71 o 
   2   6   3      192.49      191.38      3.82 o 
   3   6   3     1536.21     1518.12     17.51 o 
   4   6   3        3.56        2.04      0.37 o 
   5   6   3      332.70      321.22      6.25 o 
   6   6   3       91.67       83.84      2.64 o 
   7   6   3       44.06       40.57      3.00 o 
   8   6   3       45.77       47.27      1.65 o 
   9   6   3       72.29       76.73      2.34 o 
  10   6   3      128.95      130.86      4.97 o 
  -4   7   3       45.69       47.86      2.17 o 
  -3   7   3      204.77      225.24      5.50 o 
  -2   7   3      127.94      130.45      2.94 o 
  -1   7   3      287.97      277.01      4.60 o 
   0   7   3      128.06      130.41      2.60 o 
   1   7   3      777.32      802.08     10.26 o 
   2   7   3        2.69        5.73      0.67 o 
   3   7   3      190.42      194.46      5.15 o 
   4   7   3       81.76       76.49      2.70 o 
   5   7   3        7.52        6.89      0.98 o 
   6   7   3        5.00        4.90      0.79 o 
   7   7   3       29.32       26.10      2.94 o 
   8   7   3        8.45        7.52      1.16 o 
   9   7   3       60.67       59.06      2.98 o 
  10   7   3       20.55       22.29      1.54 o 
  -3   8   3       38.84       40.95      2.16 o 
  -2   8   3       28.64       28.60      1.42 o 
  -1   8   3        6.58        7.71      1.30 o 
   0   8   3       55.28       57.34      1.69 o 
   1   8   3        8.82        9.79      0.96 o 
   2   8   3       17.94       19.46      1.30 o 
   3   8   3        3.24        4.37      1.50 o 
   4   8   3       69.96       69.05      3.37 o 
   5   8   3      103.95      101.04      4.24 o 
   6   8   3       26.54       26.39      1.52 o 
   7   8   3       23.27       20.56      1.78 o 
   8   8   3       68.70       68.79      6.83 o 
   9   8   3        2.61        2.70      0.91 o 
  -1   9   3       37.11       40.26      1.67 o 
   0   9   3        0.32        0.79      0.46 o 
   1   9   3      162.36      160.88      5.77 o 
   2   9   3       27.45       32.07      3.34 o 
   3   9   3       15.99       16.52      2.59 o 
   4   9   3       22.12       24.71      3.14 o 
   5   9   3      123.14      119.83      4.92 o 
   6   9   3        9.71       11.09      1.45 o 
   7   9   3       42.94       45.32      2.35 o 
   8   9   3       34.06       32.39      2.15 o 
   1  10   3      293.92      306.39      7.87 o 
   2  10   3        0.35        0.68      0.68 o 
   3  10   3       27.36       35.63      3.82 o 
   4  10   3      211.28      227.03     10.24 o 
   5  10   3      150.68      166.83      8.60 o 
   6  10   3       42.04       46.70      2.10 o 
   7  10   3        5.94        6.63      1.05 o 
  -5 -10   4        3.26        1.77      1.23 o 
  -4 -10   4       26.71       25.99      1.65 o 
  -3 -10   4       46.15       44.74      2.53 o 
  -2 -10   4       43.97       42.98      1.87 o 
  -1 -10   4       17.63       19.11      1.91 o 
  -7  -9   4       69.25       75.91      3.14 o 
  -6  -9   4       60.74       59.14      2.00 o 
  -5  -9   4       82.24       81.35      2.28 o 
  -4  -9   4      725.51      699.83     10.97 o 
  -3  -9   4       13.30       11.62      0.86 o 
  -2  -9   4      269.03      279.43      5.49 o 
  -1  -9   4       38.56       37.89      2.94 o 
   0  -9   4       67.62       72.05      3.00 o 
   1  -9   4      149.91      167.24      6.69 o 
  -8  -8   4       96.96       97.75      4.37 o 
  -7  -8   4        1.00        1.09      0.68 o 
  -6  -8   4      239.51      240.05      5.41 o 
  -5  -8   4       91.54       92.01      2.56 o 
  -4  -8   4       74.68       61.50      2.91 o 
  -3  -8   4      516.04      511.46      9.38 o 
  -2  -8   4       10.19       12.14      1.25 o 
  -1  -8   4       78.36       73.93      2.68 o 
   0  -8   4       58.44       60.61      2.58 o 
   1  -8   4        7.75        8.52      1.04 o 
   2  -8   4      194.54      197.61      8.67 o 
   3  -8   4        8.98       10.68      2.05 o 
  -9  -7   4       17.97       19.30      1.79 o 
  -8  -7   4       13.22       12.65      2.53 o 
  -7  -7   4      285.11      285.28      5.61 o 
  -6  -7   4       77.08       80.50      2.28 o 
  -5  -7   4       31.26       32.60      1.25 o 
  -4  -7   4        6.80        6.95      0.53 o 
  -3  -7   4       17.85       16.49      0.56 o 
  -2  -7   4       23.58       23.74      0.96 o 
  -1  -7   4       26.75       21.73      1.28 o 
   0  -7   4       52.01       47.18      2.09 o 
   1  -7   4      108.07      102.05      3.55 o 
   2  -7   4      109.03      114.96      2.65 o 
   3  -7   4       21.40       22.09      1.34 o 
   4  -7   4       75.58       84.32      2.76 o 
  -9  -6   4        2.55        2.81      0.93 o 
  -8  -6   4       99.07       94.10      5.17 o 
  -7  -6   4       69.40       69.55      2.29 o 
  -6  -6   4        0.67        1.68      0.50 o 
  -5  -6   4      123.02      123.06      2.79 o 
  -4  -6   4       85.86       84.16      1.93 o 
  -3  -6   4      109.02      104.43      1.86 o 
  -2  -6   4       22.32       26.93      1.65 o 
  -1  -6   4        7.58        8.26      0.50 o 
   0  -6   4      179.63      175.08      3.57 o 
   1  -6   4       32.90       34.37      1.32 o 
   2  -6   4       71.58       75.61      2.07 o 
   3  -6   4      112.09      111.22      2.95 o 
   4  -6   4       71.00       68.00      2.08 o 
   5  -6   4       26.91       31.41      1.70 o 
  -9  -5   4       37.02       40.20      2.52 o 
  -8  -5   4        1.72        1.96      0.58 o 
  -7  -5   4       27.70       25.85      1.44 o 
  -6  -5   4       51.81       55.42      1.86 o 
  -5  -5   4       73.03       73.57      2.06 o 
  -4  -5   4        5.43        5.69      0.42 o 
  -3  -5   4        0.13       -0.07      0.22 o 
  -2  -5   4       88.50       92.05      1.44 o 
  -1  -5   4       62.42       71.89      1.37 o 
   0  -5   4       27.60       34.43      1.30 o 
   1  -5   4       25.76       27.66      1.08 o 
   2  -5   4      568.19      560.80      8.85 o 
   3  -5   4       31.19       31.83      1.45 o 
   4  -5   4      484.74      472.16      5.58 o 
   5  -5   4       99.12       98.20      1.96 o 
   6  -5   4       95.15      105.22      3.37 o 
  -9  -4   4        0.01       -0.14      0.60 o 
  -8  -4   4        7.54        6.96      0.96 o 
  -7  -4   4        2.43        3.21      0.52 o 
  -6  -4   4        1.51        0.99      0.34 o 
  -5  -4   4      105.97      108.58      3.65 o 
  -4  -4   4      283.53      281.12      3.87 o 
  -3  -4   4       71.47       71.98      1.73 o 
  -2  -4   4      869.21      893.58     11.27 o 
  -1  -4   4      133.05      144.15      2.10 o 
   0  -4   4     1266.44     1242.95     13.68 o 
   1  -4   4      338.65      336.88      4.39 o 
   2  -4   4     1087.51     1060.87     13.74 o 
   3  -4   4       34.81       32.05      0.89 o 
   4  -4   4      201.99      201.73      2.90 o 
   5  -4   4       66.13       66.20      1.53 o 
   6  -4   4      130.30      125.39      2.38 o 
   7  -4   4       20.30       17.21      1.11 o 
  -9  -3   4        0.50        0.41      0.57 o 
  -8  -3   4       68.18       65.36      2.65 o 
  -7  -3   4       30.07       29.74      1.54 o 
  -6  -3   4      172.08      160.21      3.64 o 
  -5  -3   4      137.20      146.57      2.44 o 
  -4  -3   4      369.80      343.51      3.93 o 
  -3  -3   4      432.59      429.77      4.53 o 
  -2  -3   4       88.60       96.13      1.69 o 
  -1  -3   4     1669.44     1666.61     14.00 o 
   0  -3   4      189.61      185.27      2.11 o 
   1  -3   4      289.48      269.11      3.54 o 
   2  -3   4     2106.92     2126.78     18.99 o 
   3  -3   4       11.99       11.00      0.51 o 
   4  -3   4      417.82      394.55      6.09 o 
   5  -3   4       33.08       34.20      1.07 o 
   6  -3   4      110.02      110.40      2.99 o 
   7  -3   4      239.25      240.56      4.01 o 
   8  -3   4       31.82       32.88      1.79 o 
  -9  -2   4       43.67       42.92      2.32 o 
  -8  -2   4       68.85       66.63      2.61 o 
  -7  -2   4      303.67      307.97      6.26 o 
  -6  -2   4        5.56        8.35      2.37 o 
  -5  -2   4      821.32      800.02      8.38 o 
  -4  -2   4      239.30      228.78      2.52 o 
  -3  -2   4      853.57      836.38      8.19 o 
  -2  -2   4     1150.43     1131.08     10.84 o 
  -1  -2   4       54.77       61.05      0.89 o 
   0  -2   4      367.18      362.50      3.27 o 
   1  -2   4     1155.68     1166.28     10.56 o 
   2  -2   4        0.00        0.10      0.13 o 
   3  -2   4      189.83      175.32      2.17 o 
   4  -2   4      393.83      414.52      4.42 o 
   5  -2   4     1070.38     1053.74     10.91 o 
   6  -2   4        3.95        3.24      0.44 o 
   7  -2   4        2.02        1.45      0.44 o 
   8  -2   4       93.37      104.41      2.88 o 
  -9  -1   4      115.29      122.05      7.24 o 
  -8  -1   4      345.73      345.02      7.27 o 
  -7  -1   4      357.57      346.77      6.91 o 
  -6  -1   4      155.22      150.38      3.37 o 
  -5  -1   4      128.37      128.42      2.42 o 
  -4  -1   4      810.20      820.93      7.90 o 
  -3  -1   4        0.30        0.98      0.54 o 
  -2  -1   4      555.17      602.27      5.78 o 
  -1  -1   4     1793.22     1721.43     14.20 o 
   0  -1   4      122.01      115.38      1.36 o 
   1  -1   4      513.28      538.19      4.50 o 
   2  -1   4        4.49        0.72      0.15 o 
   3  -1   4      108.49      128.56      1.68 o 
   4  -1   4       11.62        9.22      0.86 o 
   5  -1   4      168.24      148.71      2.10 o 
   6  -1   4      168.58      162.25      2.73 o 
   7  -1   4        0.09       -0.11      0.30 o 
   8  -1   4        0.24        0.51      0.57 o 
   9  -1   4       95.27      104.62      3.94 o 
  -8   0   4       38.09       35.96      2.65 o 
  -7   0   4       58.92       57.33      4.06 o 
  -6   0   4      234.77      217.94      3.76 o 
  -5   0   4      173.20      160.39      2.88 o 
  -4   0   4      206.60      212.47      2.37 o 
  -3   0   4       70.05       80.27      1.03 o 
  -2   0   4      387.49      417.88      4.97 o 
  -1   0   4      293.90      328.72      3.19 o 
   0   0   4       12.19       15.25      0.36 o 
   1   0   4      289.03      287.93      2.67 o 
   2   0   4        1.61        1.00      0.34 o 
   3   0   4       68.28       67.63      0.95 o 
   4   0   4       47.55       47.01      0.82 o 
   5   0   4       24.49       31.82      0.90 o 
   6   0   4      183.60      168.68      2.49 o 
   7   0   4       54.11       52.25      1.69 o 
   8   0   4        4.22        4.67      0.84 o 
   9   0   4      248.98      273.54      5.98 o 
  -8   1   4       43.15       45.56      2.65 o 
  -7   1   4        9.31        9.11      1.12 o 
  -6   1   4      117.41      104.49      6.35 o 
  -5   1   4      815.73      778.20      8.52 o 
  -4   1   4      186.45      185.90      2.25 o 
  -3   1   4       11.80        9.09      0.44 o 
  -2   1   4      351.89      420.36      4.52 o 
  -1   1   4     1104.80     1216.51     14.36 o 
   0   1   4      403.82      408.82      5.17 o 
   1   1   4      255.91      276.91      2.96 o 
   2   1   4      388.77      407.62      3.58 o 
   3   1   4      250.47      296.64      2.76 o 
   4   1   4       71.58      106.77      1.35 o 
   5   1   4      345.60      345.42      3.39 o 
   6   1   4       65.24       62.07      1.12 o 
   7   1   4       73.22       74.67      1.75 o 
   8   1   4      742.35      778.73     12.61 o 
   9   1   4       14.88       14.47      2.46 o 
  -7   2   4        3.15        3.22      1.15 o 
  -6   2   4       21.38       17.77      1.37 o 
  -5   2   4       87.42       89.38      2.10 o 
  -4   2   4      978.30      921.33      9.05 o 
  -3   2   4        6.17        8.47      0.46 o 
  -2   2   4      191.29      186.04      2.28 o 
  -1   2   4      838.31      870.34      9.49 o 
   0   2   4     1670.60     1811.46     21.04 o 
   1   2   4      437.33      464.99      5.10 o 
   2   2   4      107.16       84.09      0.90 o 
   3   2   4      404.27      405.46      3.93 o 
   4   2   4      761.58      751.08      6.17 o 
   5   2   4        4.44        5.20      0.46 o 
   6   2   4     1209.66     1227.75     14.69 o 
   7   2   4       37.31       47.97      1.44 o 
   8   2   4      154.36      162.86      3.81 o 
   9   2   4      193.04      195.35      5.48 o 
  10   2   4       79.90       71.40      5.32 o 
  -7   3   4       36.92       31.85      2.39 o 
  -6   3   4       76.64       86.35      2.29 o 
  -5   3   4      182.06      174.17      3.40 o 
  -4   3   4      217.29      197.00      3.16 o 
  -3   3   4     1334.29     1283.68     15.66 o 
  -2   3   4        7.62        7.74      0.91 o 
  -1   3   4       62.41       55.53      1.06 o 
   0   3   4     2398.28     2463.31     25.45 o 
   1   3   4       43.08       57.80      1.06 o 
   2   3   4     1625.21     1667.07     14.18 o 
   3   3   4      371.37      367.16      4.14 o 
   4   3   4       17.01       17.84      0.52 o 
   5   3   4     1805.23     1822.36     20.99 o 
   6   3   4      176.14      175.76      2.93 o 
   7   3   4       75.62       67.93      2.07 o 
   8   3   4      329.78      331.34      6.10 o 
   9   3   4      365.97      363.40      7.63 o 
  10   3   4        0.10        0.51      0.96 o 
  -6   4   4       55.98       58.08      2.72 o 
  -5   4   4        0.27        0.87      0.51 o 
  -4   4   4      232.37      249.95      3.86 o 
  -3   4   4       57.42       59.94      1.73 o 
  -2   4   4        4.44        6.22      1.81 o 
  -1   4   4      908.41      880.41     11.05 o 
   0   4   4       11.42       10.38      0.59 o 
   1   4   4      112.24       94.41      1.44 o 
   2   4   4     2739.40     2767.45     30.04 o 
   3   4   4      775.26      811.82      7.77 o 
   4   4   4      320.00      312.61      3.62 o 
   5   4   4       59.43       66.51      2.99 o 
   6   4   4      143.75      133.61      2.84 o 
   7   4   4       12.03       11.99      0.87 o 
   8   4   4       12.16       10.80      1.77 o 
   9   4   4       34.49       30.96      1.79 o 
  10   4   4        2.43        1.98      0.71 o 
  -5   5   4       57.70       63.80      2.43 o 
  -4   5   4       47.92       51.84      1.76 o 
  -3   5   4      143.52      142.11      3.00 o 
  -2   5   4      430.74      431.15      6.35 o 
  -1   5   4       17.56       16.65      1.08 o 
   0   5   4      779.82      767.08      9.79 o 
   1   5   4        2.08        3.36      0.35 o 
   2   5   4        7.02        6.58      0.51 o 
   3   5   4       28.75       37.86      0.84 o 
   4   5   4        7.11        5.83      0.49 o 
   5   5   4      139.06      131.08      2.68 o 
   6   5   4       14.72       15.85      0.86 o 
   7   5   4       30.07       31.57      2.52 o 
   8   5   4      110.23      109.93      3.35 o 
   9   5   4       42.77       42.81      1.83 o 
  10   5   4        6.37        6.89      1.53 o 
  -4   6   4      111.00      108.38      3.28 o 
  -3   6   4        0.09        0.32      0.46 o 
  -2   6   4        7.79        8.55      0.75 o 
  -1   6   4      225.64      218.98      3.81 o 
   0   6   4       18.82       18.49      0.93 o 
   1   6   4       56.53       59.46      1.85 o 
   2   6   4        3.99        5.78      0.46 o 
   3   6   4      241.95      254.73      4.46 o 
   4   6   4      336.10      374.41      9.30 o 
   5   6   4       50.93       53.28      1.97 o 
   6   6   4        6.54        6.84      1.48 o 
   7   6   4       38.30       36.39      1.60 o 
   8   6   4        2.79        1.95      0.54 o 
   9   6   4       99.79       97.40      2.94 o 
  10   6   4       15.84       17.95      1.37 o 
  -3   7   4        8.70        7.76      0.88 o 
  -2   7   4       22.51       21.58      1.20 o 
  -1   7   4       34.06       30.72      1.29 o 
   0   7   4      758.30      748.25     10.01 o 
   1   7   4        8.50        8.53      1.24 o 
   2   7   4        0.08        0.42      0.33 o 
   3   7   4       10.20        9.56      1.91 o 
   4   7   4        0.10        0.48      0.58 o 
   5   7   4        9.72        7.18      1.24 o 
   6   7   4       68.83       65.02      2.79 o 
   7   7   4        1.13       -0.16      0.47 o 
   8   7   4      107.05      103.61      5.32 o 
   9   7   4      130.82      120.44      5.24 o 
  10   7   4       45.13       46.01      2.39 o 
  -2   8   4        2.12        3.45      0.62 o 
  -1   8   4        0.17       -0.05      0.38 o 
   0   8   4      377.21      362.72      5.74 o 
   1   8   4        0.34       -0.15      0.35 o 
   2   8   4       65.02       63.08      3.34 o 
   3   8   4      234.40      228.26      9.56 o 
   4   8   4      150.47      150.72      7.51 o 
   5   8   4       71.37       63.32      3.37 o 
   6   8   4        0.05        0.00      0.43 o 
   7   8   4      457.82      433.13     10.51 o 
   8   8   4        0.21        0.39      0.66 o 
   9   8   4        0.49        0.09      0.70 o 
  -1   9   4       75.80       80.14      2.86 o 
   0   9   4        0.01        0.01      0.59 o 
   1   9   4       11.32       12.45      0.93 o 
   2   9   4      364.54      362.46     13.65 o 
   3   9   4      383.88      386.08     14.20 o 
   4   9   4       13.00       15.43      2.73 o 
   5   9   4       19.61       21.36      2.25 o 
   6   9   4      297.77      303.62      7.43 o 
   7   9   4        8.13        8.67      1.14 o 
   8   9   4      103.21       98.91      3.47 o 
   1  10   4       63.38       61.02      3.82 o 
   2  10   4        0.04        1.64      1.37 o 
   3  10   4        3.05        3.69      1.64 o 
   4  10   4       97.70       98.98      6.42 o 
   5  10   4       16.16       13.93      2.87 o 
   6  10   4       15.76       14.40      1.36 o 
   7  10   4        1.47        0.81      0.69 o 
  -5 -10   5       18.99       13.45      0.89 o 
  -4 -10   5      347.91      353.76      6.46 o 
  -3 -10   5       30.88       34.38      1.56 o 
  -2 -10   5       33.31       39.59      2.46 o 
  -1 -10   5       32.58       35.36      2.59 o 
  -7  -9   5        0.01        0.82      0.68 o 
  -6  -9   5       98.25      101.96      3.06 o 
  -5  -9   5        4.95        6.84      0.73 o 
  -4  -9   5       59.60       63.29      1.92 o 
  -3  -9   5        1.79        1.15      0.63 o 
  -2  -9   5        1.82        3.55      0.87 o 
  -1  -9   5       19.87       21.65      1.41 o 
   0  -9   5       15.01       13.05      1.40 o 
   1  -9   5       11.51       11.06      1.77 o 
  -8  -8   5        2.44        3.69      1.09 o 
  -7  -8   5       16.65       19.39      1.44 o 
  -6  -8   5        0.08        0.33      0.43 o 
  -5  -8   5        1.36        1.34      0.47 o 
  -4  -8   5       68.52       70.64      2.29 o 
  -3  -8   5      199.59      195.31      4.09 o 
  -2  -8   5       19.70       18.04      1.09 o 
  -1  -8   5      162.41      157.22      3.79 o 
   0  -8   5      158.22      156.90      4.61 o 
   1  -8   5       86.44       88.44      2.97 o 
   2  -8   5       31.38       30.99      1.62 o 
   3  -8   5       24.87       21.15      1.61 o 
  -8  -7   5        3.29        3.75      0.88 o 
  -7  -7   5       54.70       52.04      2.29 o 
  -6  -7   5       25.68       23.57      1.44 o 
  -5  -7   5        2.56        3.37      0.60 o 
  -4  -7   5       16.30       18.83      1.07 o 
  -3  -7   5        1.77        0.79      0.39 o 
  -2  -7   5        0.04        0.29      0.31 o 
  -1  -7   5        9.09       10.22      1.54 o 
   0  -7   5      105.88      111.53      3.01 o 
   1  -7   5       30.70       28.75      1.59 o 
   2  -7   5        2.11        2.40      0.59 o 
   3  -7   5      381.30      389.36      7.13 o 
   4  -7   5        2.40        3.60      1.09 o 
  -8  -6   5        1.58        0.87      0.56 o 
  -7  -6   5        3.71        5.22      0.81 o 
  -6  -6   5       78.03       81.87      2.39 o 
  -5  -6   5       15.68       15.44      0.96 o 
  -4  -6   5        1.26        1.74      0.51 o 
  -3  -6   5      301.24      302.50      5.24 o 
  -2  -6   5      235.91      246.47      4.64 o 
  -1  -6   5      203.47      205.99      3.65 o 
   0  -6   5       32.26       29.65      2.76 o 
   1  -6   5      881.34      860.97     21.74 o 
   2  -6   5       39.05       39.40      1.39 o 
   3  -6   5        6.76        5.81      0.70 o 
   4  -6   5        6.29        6.82      0.84 o 
   5  -6   5        2.28        1.08      0.60 o 
  -9  -5   5       12.84       13.30      1.39 o 
  -8  -5   5       33.99       36.22      1.85 o 
  -7  -5   5        7.54        8.47      1.10 o 
  -6  -5   5       22.38       22.97      1.26 o 
  -5  -5   5       74.90       73.70      2.13 o 
  -4  -5   5       71.74       72.40      1.81 o 
  -3  -5   5      216.20      223.21      4.07 o 
  -2  -5   5       32.96       27.48      1.38 o 
  -1  -5   5       51.40       48.13      1.09 o 
   0  -5   5      407.70      393.94      7.53 o 
   1  -5   5       30.79       28.91      1.30 o 
   2  -5   5       44.09       40.80      1.71 o 
   3  -5   5      342.19      345.19      5.49 o 
   4  -5   5       92.91       89.72      1.80 o 
   5  -5   5        1.00        1.15      0.42 o 
   6  -5   5      140.51      146.01      4.17 o 
  -9  -4   5       88.12       95.68      3.32 o 
  -8  -4   5        8.47       10.38      1.17 o 
  -7  -4   5       32.62       29.32      1.58 o 
  -6  -4   5      599.09      594.48      8.00 o 
  -5  -4   5        4.98        6.18      0.93 o 
  -4  -4   5      128.97      123.27      2.54 o 
  -3  -4   5      371.22      349.70      4.94 o 
  -2  -4   5      160.94      151.26      3.03 o 
  -1  -4   5       59.33       51.45      1.28 o 
   0  -4   5      133.07      134.50      1.94 o 
   1  -4   5        0.82        2.40      0.53 o 
   2  -4   5      213.08      200.81      3.51 o 
   3  -4   5       15.11       15.84      0.61 o 
   4  -4   5      537.81      539.14      6.16 o 
   5  -4   5        4.65        6.74      0.56 o 
   6  -4   5      117.23      112.47      2.41 o 
   7  -4   5       41.40       45.15      2.47 o 
  -9  -3   5      138.20      134.48      4.08 o 
  -8  -3   5      305.16      301.98      6.42 o 
  -7  -3   5      170.85      168.49      4.11 o 
  -6  -3   5        2.21        2.10      0.56 o 
  -5  -3   5      545.28      539.29      8.02 o 
  -4  -3   5        2.01        1.47      0.43 o 
  -3  -3   5       65.33       62.58      1.06 o 
  -2  -3   5      385.11      378.45      4.49 o 
  -1  -3   5       86.33       85.52      1.05 o 
   0  -3   5     1917.00     1941.18     21.00 o 
   1  -3   5      221.16      263.45      3.29 o 
   2  -3   5      129.50      126.08      1.98 o 
   3  -3   5      364.88      348.46      4.11 o 
   4  -3   5     1042.44     1016.71     10.49 o 
   5  -3   5       79.01       74.17      1.58 o 
   6  -3   5        0.27        0.04      0.31 o 
   7  -3   5       89.99       92.58      2.19 o 
   8  -3   5      116.81      121.50      5.05 o 
  -8  -2   5        0.69        0.58      0.35 o 
  -7  -2   5       84.45       83.81      1.95 o 
  -6  -2   5      454.09      431.28      6.15 o 
  -5  -2   5      126.91      125.67      2.17 o 
  -4  -2   5       22.70       27.31      0.63 o 
  -3  -2   5      169.20      185.93      2.13 o 
  -2  -2   5      259.96      255.10      2.51 o 
  -1  -2   5      122.10      141.43      1.42 o 
   0  -2   5      295.09      351.20      3.48 o 
   1  -2   5       21.63       20.94      0.60 o 
   2  -2   5        0.03        0.24      0.25 o 
   3  -2   5      675.46      686.26      6.64 o 
   4  -2   5      156.96      151.18      2.26 o 
   5  -2   5       71.44       69.38      1.48 o 
   6  -2   5       15.05       14.84      0.82 o 
   7  -2   5      137.48      143.74      2.78 o 
   8  -2   5       96.99      100.89      3.71 o 
  -8  -1   5        9.14        7.73      1.49 o 
  -7  -1   5       70.74       63.39      2.50 o 
  -6  -1   5      103.88       97.47      2.91 o 
  -5  -1   5        2.06        1.88      0.48 o 
  -4  -1   5        0.18        0.43      0.28 o 
  -3  -1   5        4.39        2.28      0.32 o 
  -2  -1   5        0.13        1.24      0.25 o 
  -1  -1   5       33.16       29.40      0.57 o 
   0  -1   5        0.06        0.80      0.17 o 
   1  -1   5     1498.67     1504.25     12.48 o 
   2  -1   5      454.57      528.41      4.74 o 
   3  -1   5        7.57       21.66      1.01 o 
   4  -1   5      253.76      257.77      2.99 o 
   5  -1   5      273.95      266.86      3.44 o 
   6  -1   5       80.09       81.03      1.77 o 
   7  -1   5      348.16      356.58      5.04 o 
   8  -1   5       34.10       32.33      1.76 o 
   9  -1   5       29.76       30.14      2.20 o 
  -8   0   5       31.49       29.06      3.28 o 
  -7   0   5        1.58        2.28      1.71 o 
  -6   0   5       51.14       56.38      2.01 o 
  -5   0   5      946.67      890.20     10.87 o 
  -4   0   5       89.23       90.61      2.02 o 
  -3   0   5       58.41       53.95      1.19 o 
  -2   0   5      495.69      539.34      5.50 o 
  -1   0   5     1152.74     1257.43     11.14 o 
   0   0   5      469.48      469.65      4.71 o 
   1   0   5      285.61      346.56      3.65 o 
   2   0   5       28.77       44.47      0.72 o 
   3   0   5     1193.65     1222.81     10.25 o 
   4   0   5      289.51      283.17      3.40 o 
   5   0   5       86.30       91.14      1.36 o 
   6   0   5      128.39      155.43      2.16 o 
   7   0   5      358.68      360.39      6.73 o 
   8   0   5        1.67        2.32      0.67 o 
   9   0   5       33.46       35.17      1.94 o 
  -7   1   5       19.20       21.06      2.12 o 
  -6   1   5      384.18      374.65      7.27 o 
  -5   1   5        2.95        1.67      0.49 o 
  -4   1   5      452.78      429.94      5.10 o 
  -3   1   5      113.44      115.59      1.71 o 
  -2   1   5      618.71      609.15      6.94 o 
  -1   1   5      604.89      648.81      8.13 o 
   0   1   5        5.18        4.39      0.34 o 
   1   1   5     2266.84     2245.68     22.89 o 
   2   1   5       21.95       24.29      0.50 o 
   3   1   5        7.70        6.87      0.33 o 
   4   1   5      756.37      804.94      6.99 o 
   5   1   5       80.49       79.36      1.18 o 
   6   1   5      131.07      122.51      2.52 o 
   7   1   5       56.22       71.38      2.58 o 
   8   1   5      252.27      259.10      5.63 o 
   9   1   5        0.06       -0.14      1.09 o 
  -7   2   5       55.80       62.10      3.08 o 
  -6   2   5       16.90       20.03      1.50 o 
  -5   2   5      212.03      226.96      3.96 o 
  -4   2   5       61.66       63.52      1.67 o 
  -3   2   5       53.83       47.20      1.03 o 
  -2   2   5      279.34      284.57      3.55 o 
  -1   2   5        3.96        8.13      0.51 o 
   0   2   5      245.58      205.62      3.39 o 
   1   2   5     1524.18     1707.53     19.89 o 
   2   2   5       40.11       40.42      0.70 o 
   3   2   5      612.95      634.41      5.43 o 
   4   2   5      534.73      549.49      4.40 o 
   5   2   5        0.65        2.62      0.27 o 
   6   2   5       21.14       19.18      1.00 o 
   7   2   5       95.40       90.08      2.09 o 
   8   2   5        5.20        6.33      1.36 o 
   9   2   5        5.01        4.41      1.02 o 
  10   2   5       13.71       11.33      2.59 o 
  -6   3   5      126.64      136.22      7.36 o 
  -5   3   5        1.39        0.71      0.42 o 
  -4   3   5       19.26       19.68      0.98 o 
  -3   3   5      678.77      683.17      9.19 o 
  -2   3   5      228.69      220.01      3.00 o 
  -1   3   5      343.94      349.46      4.47 o 
   0   3   5       36.42       40.19      1.11 o 
   1   3   5       19.28       15.79      0.54 o 
   2   3   5      136.87      163.45      2.32 o 
   3   3   5        3.60        6.11      0.25 o 
   4   3   5       24.38       20.29      0.87 o 
   5   3   5       13.23       16.34      1.16 o 
   6   3   5        2.68        2.88      0.44 o 
   7   3   5        3.27        3.89      1.11 o 
   8   3   5        8.96       10.98      1.00 o 
   9   3   5        0.70        1.68      0.63 o 
  10   3   5      102.11      102.48      3.90 o 
  -6   4   5        6.62        4.78      2.05 o 
  -5   4   5       44.07       37.95      2.00 o 
  -4   4   5       10.58        9.82      0.97 o 
  -3   4   5       18.42       17.38      1.01 o 
  -2   4   5       19.09       20.72      1.21 o 
  -1   4   5       53.55       53.44      2.09 o 
   0   4   5        4.26        7.75      1.76 o 
   1   4   5      606.61      635.57      7.48 o 
   2   4   5      101.70      111.12      1.66 o 
   3   4   5      599.14      689.57      7.39 o 
   4   4   5       84.06       78.74      1.50 o 
   5   4   5       54.93       57.03      2.71 o 
   6   4   5      264.51      254.55      4.65 o 
   7   4   5        0.02        0.07      0.40 o 
   8   4   5      355.00      333.73      9.19 o 
   9   4   5       68.31       67.24      2.40 o 
  10   4   5        4.79        5.74      1.09 o 
  -5   5   5       51.85       55.08      4.85 o 
  -4   5   5        0.54       -0.02      0.51 o 
  -3   5   5       81.97       82.74      2.42 o 
  -2   5   5       52.69       51.07      1.60 o 
  -1   5   5     1937.70     1830.22     22.04 o 
   0   5   5       11.43       12.66      0.72 o 
   1   5   5      139.83      143.37      4.27 o 
   2   5   5      366.90      373.45      5.38 o 
   3   5   5        0.00        1.40      0.43 o 
   4   5   5      194.09      203.42      3.51 o 
   5   5   5      112.55      113.83      2.50 o 
   6   5   5       26.49       28.26      1.35 o 
   7   5   5      538.21      513.83      8.28 o 
   8   5   5       62.62       59.54      3.21 o 
   9   5   5      116.86      119.19      3.26 o 
  10   5   5       82.11       83.24      2.82 o 
  -4   6   5        9.40        9.63      1.40 o 
  -3   6   5       14.81       14.25      1.10 o 
  -2   6   5      223.53      212.74      3.98 o 
  -1   6   5      164.93      164.25      3.24 o 
   0   6   5       11.07       10.81      0.73 o 
   1   6   5      576.05      569.60      8.89 o 
   2   6   5        0.95        0.43      0.30 o 
   3   6   5      226.63      228.37      9.69 o 
   4   6   5      100.78       95.48      2.10 o 
   5   6   5       84.22       87.08      1.95 o 
   6   6   5      593.25      577.76      8.93 o 
   7   6   5        9.61        9.79      0.92 o 
   8   6   5        0.76       -0.49      0.36 o 
   9   6   5       72.06       69.10      2.36 o 
  10   6   5        0.19       -0.27      0.51 o 
  -3   7   5      131.25      138.35      3.31 o 
  -2   7   5       31.93       28.27      1.36 o 
  -1   7   5        3.86        3.36      0.55 o 
   0   7   5       46.92       47.85      1.56 o 
   1   7   5      368.13      359.46      6.31 o 
   2   7   5      353.79      366.10      8.48 o 
   3   7   5       87.16       78.60      4.30 o 
   4   7   5       33.77       37.49      3.69 o 
   5   7   5      475.55      449.30     10.91 o 
   6   7   5       79.20       74.53      2.63 o 
   7   7   5      190.64      188.65      3.86 o 
   8   7   5        0.70        0.37      0.41 o 
   9   7   5        0.23        0.17      0.77 o 
  -2   8   5      138.53      147.81      3.47 o 
  -1   8   5       57.02       59.10      1.92 o 
   0   8   5       27.38       24.64      1.22 o 
   1   8   5       34.21       35.25      1.90 o 
   2   8   5        2.80        3.15      0.61 o 
   3   8   5       93.33       87.65      5.46 o 
   4   8   5        1.57        1.64      1.23 o 
   5   8   5       28.58       29.07      2.46 o 
   6   8   5        7.33        7.70      0.99 o 
   7   8   5        8.10        8.80      1.12 o 
   8   8   5       19.86       17.61      1.54 o 
   9   8   5        7.04        6.37      1.34 o 
   0   9   5        7.03        7.29      2.05 o 
   1   9   5       27.54       27.08      3.28 o 
   2   9   5       21.83       22.07      1.44 o 
   3   9   5        2.97        3.82      1.50 o 
   4   9   5        6.11        5.46      1.77 o 
   5   9   5        3.43        2.18      1.37 o 
   6   9   5       65.46       66.24      2.66 o 
   7   9   5       42.46       42.80      2.23 o 
   8   9   5      139.41      135.44      4.20 o 
   3  10   5        1.11        0.96      1.37 o 
   4  10   5       42.10       44.92      4.51 o 
   5  10   5        3.06        0.82      1.50 o 
   6  10   5        1.20        1.28      0.78 o 
  -6  -9   6        1.23        1.38      0.66 o 
  -5  -9   6       45.88       46.52      3.75 o 
  -4  -9   6       11.78       14.37      1.19 o 
  -3  -9   6        1.99        2.12      0.66 o 
  -2  -9   6       48.11       46.24      1.75 o 
  -1  -9   6      100.26      100.33      3.92 o 
   0  -9   6        9.16       10.65      1.64 o 
   1  -9   6        1.67        0.41      0.96 o 
  -7  -8   6       69.47       70.82      4.78 o 
  -6  -8   6       26.08       23.39      1.64 o 
  -5  -8   6       59.29       65.17      4.23 o 
  -4  -8   6       83.74       80.69      2.70 o 
  -3  -8   6       17.38       17.20      1.15 o 
  -2  -8   6      394.69      401.66      6.45 o 
  -1  -8   6        5.33        6.48      0.74 o 
   0  -8   6      308.35      301.01      5.52 o 
   1  -8   6       18.77       16.26      1.39 o 
   2  -8   6       40.66       44.89      2.20 o 
  -8  -7   6       25.32       28.44      1.94 o 
  -7  -7   6       10.02       11.75      1.21 o 
  -6  -7   6       47.45       55.11      2.53 o 
  -5  -7   6       32.21       31.13      1.67 o 
  -4  -7   6      236.40      235.11      5.51 o 
  -3  -7   6       22.21       25.56      1.40 o 
  -2  -7   6        3.20        7.08      1.50 o 
  -1  -7   6      253.21      250.33      4.49 o 
   0  -7   6        0.49        0.70      0.39 o 
   1  -7   6        5.15        6.49      0.89 o 
   2  -7   6       39.10       39.78      1.57 o 
   3  -7   6      120.32      122.14      3.82 o 
   4  -7   6        0.11       -0.20      0.58 o 
  -8  -6   6        0.54        0.44      0.62 o 
  -7  -6   6      175.59      172.87      4.95 o 
  -6  -6   6       23.71       21.71      2.80 o 
  -5  -6   6      110.21      105.71      3.69 o 
  -4  -6   6        0.03        0.63      0.82 o 
  -3  -6   6       16.61       18.71      1.24 o 
  -2  -6   6       65.70       62.53      1.68 o 
  -1  -6   6       93.88       99.19      2.30 o 
   0  -6   6      229.67      226.11      4.12 o 
   1  -6   6       89.73       86.99      3.42 o 
   2  -6   6        7.30        8.10      0.98 o 
   3  -6   6        0.57        0.71      0.48 o 
   4  -6   6       13.17       15.01      1.12 o 
   5  -6   6       31.05       32.90      7.37 o 
  -8  -5   6      122.96      121.96      4.28 o 
  -7  -5   6       39.65       37.25      1.77 o 
  -6  -5   6       84.67       84.77      3.96 o 
  -5  -5   6        1.74        0.72      0.68 o 
  -4  -5   6        6.09        8.50      1.23 o 
  -3  -5   6       59.03       52.57      2.03 o 
  -2  -5   6        2.22        1.26      0.35 o 
  -1  -5   6       65.51       61.41      1.91 o 
   0  -5   6        5.42       10.15      0.77 o 
   1  -5   6       58.25       54.19      1.93 o 
   2  -5   6        0.44        1.40      0.50 o 
   3  -5   6      159.92      156.03      3.65 o 
   4  -5   6       27.93       25.83      1.52 o 
   5  -5   6       22.13       21.40      0.97 o 
   6  -5   6        4.31        4.06      1.13 o 
  -8  -4   6       23.90       18.82      1.46 o 
  -7  -4   6      180.53      175.29      5.34 o 
  -6  -4   6       25.60       24.04      1.36 o 
  -5  -4   6        0.06        0.13      0.30 o 
  -4  -4   6        2.33        2.80      0.69 o 
  -3  -4   6        0.16        1.00      0.32 o 
  -2  -4   6      103.85      108.81      2.03 o 
  -1  -4   6      260.73      274.15      4.36 o 
   0  -4   6       94.15      104.92      3.57 o 
   1  -4   6       10.12       10.84      0.75 o 
   2  -4   6      526.80      513.58      8.73 o 
   3  -4   6      250.08      246.97      3.51 o 
   4  -4   6       60.31       60.13      2.23 o 
   5  -4   6       14.13       14.53      0.83 o 
   6  -4   6      223.20      222.13      4.11 o 
   7  -4   6       68.88       78.62      3.28 o 
  -8  -3   6       16.97       15.03      2.48 o 
  -7  -3   6       12.41        9.21      1.05 o 
  -6  -3   6       69.39       65.20      2.25 o 
  -5  -3   6        0.39        0.51      0.42 o 
  -4  -3   6        3.22        2.66      0.53 o 
  -3  -3   6       17.86       16.82      0.88 o 
  -2  -3   6      133.53      132.04      2.26 o 
  -1  -3   6      301.11      303.96      5.21 o 
   0  -3   6      312.81      297.93      4.04 o 
   1  -3   6       11.68        6.95      0.34 o 
   2  -3   6      606.41      579.30      7.69 o 
   3  -3   6       38.43       38.21      1.49 o 
   4  -3   6       72.18       68.90      1.58 o 
   5  -3   6       51.89       55.07      1.50 o 
   6  -3   6       71.12       69.48      1.99 o 
   7  -3   6       27.94       27.77      1.63 o 
  -8  -2   6        0.05       -0.15      0.59 o 
  -7  -2   6       26.53       24.07      0.97 o 
  -6  -2   6      339.71      336.92      5.07 o 
  -5  -2   6       53.77       50.06      1.27 o 
  -4  -2   6      393.31      372.21      4.57 o 
  -3  -2   6       48.62       53.86      0.90 o 
  -2  -2   6      820.66      855.22      8.28 o 
  -1  -2   6      852.56      851.94      7.27 o 
   0  -2   6      422.95      473.26      4.63 o 
   1  -2   6      256.32      237.28      2.48 o 
   2  -2   6      613.64      633.01      6.22 o 
   3  -2   6      420.83      420.30      4.74 o 
   4  -2   6      349.94      341.92      4.15 o 
   5  -2   6        0.50        1.41      0.36 o 
   6  -2   6      303.29      303.22      4.41 o 
   7  -2   6       13.13       15.02      1.10 o 
   8  -2   6       72.47       66.21      3.69 o 
  -8  -1   6       51.54       44.37      4.10 o 
  -7  -1   6      226.64      220.84      5.26 o 
  -6  -1   6       35.12       38.45      1.86 o 
  -5  -1   6      557.40      532.05      8.21 o 
  -4  -1   6        0.48        0.08      0.21 o 
  -3  -1   6      816.56      795.35      8.90 o 
  -2  -1   6     1052.63     1069.21      9.69 o 
  -1  -1   6      656.39      646.18      7.13 o 
   0  -1   6     1806.09     1816.90     16.28 o 
   1  -1   6      212.89      234.03      2.54 o 
   2  -1   6      812.67      822.67      7.18 o 
   3  -1   6      141.99      151.24      1.97 o 
   4  -1   6       19.02       15.81      0.66 o 
   5  -1   6      337.50      330.40      4.10 o 
   6  -1   6        0.09       -0.11      0.26 o 
   7  -1   6      168.92      172.47      3.33 o 
   8  -1   6        1.38        1.92      0.67 o 
  -8   0   6       48.56       47.78      4.51 o 
  -7   0   6      212.19      210.17      6.70 o 
  -6   0   6       92.92       94.86      3.06 o 
  -5   0   6       64.73       65.02      1.78 o 
  -4   0   6      528.64      511.13      6.75 o 
  -3   0   6        5.69        6.54      0.61 o 
  -2   0   6       55.70       45.32      0.76 o 
  -1   0   6      315.77      307.44      3.38 o 
   0   0   6      716.54      846.47      8.21 o 
   1   0   6      201.46      201.01      2.38 o 
   2   0   6       83.37       91.68      1.18 o 
   3   0   6       44.93       46.57      0.77 o 
   4   0   6       49.88       51.94      0.93 o 
   5   0   6       23.40       23.77      0.67 o 
   6   0   6       15.37       16.39      0.69 o 
   7   0   6        0.03       -0.21      0.42 o 
   8   0   6        0.95        0.03      0.81 o 
   9   0   6       44.71       43.57      2.52 o 
  -7   1   6       54.41       55.55      3.33 o 
  -6   1   6        5.52        5.17      0.92 o 
  -5   1   6       85.68       87.92      2.77 o 
  -4   1   6      187.87      192.81      3.34 o 
  -3   1   6       35.20       32.85      1.33 o 
  -2   1   6      712.73      728.43      9.27 o 
  -1   1   6       22.56       25.18      0.84 o 
   0   1   6      252.28      270.10      3.39 o 
   1   1   6       39.43       41.34      0.89 o 
   2   1   6      206.66      241.84      2.45 o 
   3   1   6        0.39        1.08      0.18 o 
   4   1   6      102.50      107.69      1.37 o 
   5   1   6       85.35       73.63      1.17 o 
   6   1   6        9.93        8.55      0.52 o 
   7   1   6       61.90       52.79      2.04 o 
   8   1   6       38.86       39.32      1.70 o 
   9   1   6       17.82       16.83      1.67 o 
  -7   2   6        3.70        3.39      1.50 o 
  -6   2   6       11.73       13.47      1.35 o 
  -5   2   6       66.58       63.97      2.66 o 
  -4   2   6        6.74        6.45      0.63 o 
  -3   2   6       84.55       87.01      1.54 o 
  -2   2   6      509.33      507.71      6.91 o 
  -1   2   6       15.36       21.40      0.96 o 
   0   2   6        8.49       12.31      0.60 o 
   1   2   6       16.90       20.82      0.65 o 
   2   2   6      628.55      679.37      6.31 o 
   3   2   6      199.01      213.21      2.23 o 
   4   2   6       15.17       15.35      0.66 o 
   5   2   6      315.02      306.21      4.87 o 
   6   2   6      381.69      371.78      5.37 o 
   7   2   6      234.39      217.46      4.06 o 
   8   2   6       30.35       30.84      1.59 o 
   9   2   6       90.99       79.88      5.80 o 
  -6   3   6        2.68        1.30      1.37 o 
  -5   3   6        8.10       10.01      0.85 o 
  -4   3   6       79.35       75.79      2.33 o 
  -3   3   6       34.68       34.65      1.31 o 
  -2   3   6     1296.73     1230.38     15.27 o 
  -1   3   6       13.13       12.23      0.81 o 
   0   3   6      785.78      786.41      9.95 o 
   1   3   6      320.58      311.55      3.81 o 
   2   3   6       90.68       95.09      1.59 o 
   3   3   6      651.84      644.61      5.77 o 
   4   3   6       79.97       82.14      1.72 o 
   5   3   6      595.07      597.34      7.74 o 
   6   3   6      643.62      605.74      9.39 o 
   7   3   6       60.74       52.16      1.85 o 
   8   3   6      546.76      534.42      8.98 o 
   9   3   6       90.17       79.70      2.69 o 
  10   3   6       82.51       82.02      3.69 o 
  -5   4   6        2.16        2.58      0.72 o 
  -4   4   6      124.69      123.34      4.81 o 
  -3   4   6      323.17      318.58      5.25 o 
  -2   4   6      111.79      115.12      3.07 o 
  -1   4   6      517.44      476.93      7.78 o 
   0   4   6      715.14      692.16     12.17 o 
   1   4   6      153.09      154.76      3.05 o 
   2   4   6     1298.55     1256.89     17.46 o 
   3   4   6        9.36       13.82      0.54 o 
   4   4   6      731.76      716.07      8.24 o 
   5   4   6     1145.54     1096.72     15.56 o 
   6   4   6      278.43      265.41      7.18 o 
   7   4   6       55.10       58.97      1.94 o 
   8   4   6      125.21      118.02      3.15 o 
   9   4   6       61.89       64.07      2.34 o 
  10   4   6       59.45       61.78      2.50 o 
  -5   5   6       63.22       58.70      3.14 o 
  -4   5   6      274.99      292.39      6.06 o 
  -3   5   6       40.67       41.27      1.82 o 
  -2   5   6      105.93      102.67      2.95 o 
  -1   5   6       43.30       47.66      1.50 o 
   0   5   6       10.21        8.49      0.71 o 
   1   5   6      551.85      537.05      8.41 o 
   2   5   6        0.17        0.22      0.30 o 
   3   5   6      270.55      274.49      5.15 o 
   4   5   6      867.45      828.04     12.44 o 
   5   5   6        0.77        0.74      0.34 o 
   6   5   6      476.01      469.13      7.63 o 
   7   5   6        7.07        8.58      0.83 o 
   8   5   6       51.54       51.95      1.96 o 
   9   5   6        0.00       -0.03      0.52 o 
  10   5   6        6.09        6.31      1.07 o 
  -4   6   6        4.70        6.28      1.23 o 
  -3   6   6      253.96      254.66     13.05 o 
  -2   6   6       52.58       50.35      1.74 o 
  -1   6   6      222.54      211.16      3.89 o 
   0   6   6        7.49        6.69      0.84 o 
   1   6   6        2.57        3.02      0.52 o 
   2   6   6      381.67      377.06      6.31 o 
   3   6   6        0.77        0.64      0.48 o 
   4   6   6       21.50       21.37      1.37 o 
   5   6   6        4.15        3.05      0.47 o 
   6   6   6       34.12       35.76      4.50 o 
   7   6   6       24.34       22.18      1.92 o 
   8   6   6        7.13        6.40      0.83 o 
   9   6   6       24.78       22.98      1.92 o 
  -3   7   6        0.40        1.77      0.82 o 
  -2   7   6        6.41        5.42      0.97 o 
  -1   7   6       13.30       14.79      1.02 o 
   0   7   6       25.39       26.26      1.89 o 
   1   7   6       78.78       75.13      2.26 o 
   2   7   6        1.21        0.74      0.45 o 
   3   7   6       13.00       13.67      1.91 o 
   4   7   6        1.08        0.97      0.52 o 
   5   7   6       32.15       32.34      1.45 o 
   6   7   6      171.70      176.52      3.41 o 
   7   7   6      150.64      145.04      3.09 o 
   8   7   6      110.78      112.91      3.05 o 
   9   7   6        5.02        4.37      0.77 o 
  -1   8   6        1.08        1.26      0.49 o 
   0   8   6        0.01       -0.49      0.50 o 
   1   8   6       45.30       38.52      2.32 o 
   2   8   6        6.25        7.20      1.02 o 
   3   8   6       50.60       56.01      2.32 o 
   4   8   6      166.55      173.69      6.76 o 
   5   8   6        0.95        0.75      0.89 o 
   6   8   6       41.18       41.07      2.12 o 
   7   8   6        0.02        0.74      0.61 o 
   8   8   6       38.26       40.77      1.60 o 
   9   8   6        1.21        0.92      0.66 o 
   0   9   6        2.08        1.77      0.82 o 
   1   9   6       17.16       18.74      1.44 o 
   2   9   6       35.63       37.89      2.39 o 
   3   9   6       10.54       10.87      1.10 o 
   4   9   6      184.94      192.36      9.28 o 
   5   9   6        7.23        9.01      2.46 o 
   6   9   6       50.95       52.95      2.47 o 
   7   9   6       11.04       15.46      1.57 o 
   8   9   6        7.95        9.97      1.91 o 
  -5  -9   7       51.62       56.52      2.87 o 
  -4  -9   7       49.11       50.36      2.29 o 
  -3  -9   7       45.39       50.39      2.02 o 
  -2  -9   7       75.03       72.77      3.55 o 
  -1  -9   7       17.32       15.11      1.46 o 
   0  -9   7       77.44       82.87      4.37 o 
  -6  -8   7       76.49       80.76      3.02 o 
  -5  -8   7        0.12       -0.14      0.48 o 
  -4  -8   7       86.00       95.09      6.21 o 
  -3  -8   7       31.04       32.42      1.82 o 
  -2  -8   7       57.39       57.94      4.07 o 
  -1  -8   7        5.26        3.13      0.63 o 
   0  -8   7        3.95        4.22      0.76 o 
   1  -8   7        6.65        7.96      0.94 o 
   2  -8   7        1.58        1.56      1.23 o 
  -7  -7   7       54.64       55.58      2.66 o 
  -6  -7   7       16.60       16.42      3.07 o 
  -5  -7   7       13.30       13.05      1.21 o 
  -4  -7   7       42.19       40.43      1.97 o 
  -3  -7   7       62.52       62.11      3.41 o 
  -2  -7   7        0.85        1.85      0.52 o 
  -1  -7   7        0.06        0.30      0.39 o 
   0  -7   7       40.62       39.56      1.58 o 
   1  -7   7       30.99       30.62      1.56 o 
   2  -7   7       20.97       21.72      1.28 o 
   3  -7   7       31.78       32.53      2.69 o 
  -7  -6   7       19.74       16.99      1.57 o 
  -6  -6   7        0.02        0.50      0.56 o 
  -5  -6   7        3.44        2.67      1.16 o 
  -4  -6   7        8.45        8.57      0.98 o 
  -3  -6   7        1.82        2.62      0.68 o 
  -2  -6   7        0.74        0.68      0.42 o 
  -1  -6   7       24.08       24.28      1.18 o 
   0  -6   7       17.22       17.53      1.05 o 
   1  -6   7        2.88        7.24      1.95 o 
   2  -6   7       93.76       93.81      4.83 o 
   3  -6   7       30.82       30.87      1.45 o 
   4  -6   7       33.26       32.75      1.78 o 
   5  -6   7      131.97      129.15      6.69 o 
  -8  -5   7       21.01       16.11      2.18 o 
  -7  -5   7       40.87       38.21      2.26 o 
  -6  -5   7        0.69        0.30      0.47 o 
  -5  -5   7       90.00       86.59      3.05 o 
  -4  -5   7        4.33        4.87      0.85 o 
  -3  -5   7       10.74       11.94      1.43 o 
  -2  -5   7      318.94      316.61     12.01 o 
  -1  -5   7       14.12       15.56      1.06 o 
   0  -5   7      148.86      158.00      3.19 o 
   1  -5   7      250.60      255.61      6.48 o 
   2  -5   7       10.76       12.08      1.91 o 
   3  -5   7      289.27      285.80      4.96 o 
   4  -5   7        0.06       -0.20      0.38 o 
   5  -5   7        3.65        4.14      0.71 o 
   6  -5   7       56.03       52.45      3.41 o 
  -8  -4   7       41.93       33.86      3.14 o 
  -7  -4   7       36.57       35.05      5.80 o 
  -6  -4   7      155.46      145.92      9.01 o 
  -5  -4   7       25.38       24.65      1.63 o 
  -4  -4   7       26.43       25.61      1.57 o 
  -3  -4   7      658.64      624.39     12.07 o 
  -2  -4   7        2.55        2.86      0.52 o 
  -1  -4   7      325.20      335.45      6.60 o 
   0  -4   7      282.15      261.84      4.40 o 
   1  -4   7        4.21        5.30      0.72 o 
   2  -4   7      236.64      223.90      4.13 o 
   3  -4   7      116.98      108.37      2.24 o 
   4  -4   7      107.19      106.88      2.11 o 
   5  -4   7       90.71       93.64      2.06 o 
   6  -4   7        0.14        0.02      0.48 o 
  -8  -3   7        6.16        5.43      1.24 o 
  -7  -3   7       19.36       19.34      1.44 o 
  -6  -3   7      182.28      176.86      4.19 o 
  -5  -3   7       94.25       99.67      2.77 o 
  -4  -3   7      337.17      331.56      6.20 o 
  -3  -3   7      240.70      247.14     10.66 o 
  -2  -3   7      509.46      496.02      7.97 o 
  -1  -3   7     1406.73     1403.24     20.35 o 
   0  -3   7       76.20       74.44      1.85 o 
   1  -3   7      361.98      324.91      3.72 o 
   2  -3   7      250.57      250.58      3.59 o 
   3  -3   7      375.08      365.93      5.08 o 
   4  -3   7      145.78      140.78      2.82 o 
   5  -3   7       14.72       17.67      0.91 o 
   6  -3   7      317.15      308.50      5.12 o 
   7  -3   7        8.65        9.09      1.37 o 
  -8  -2   7      163.95      175.70      5.69 o 
  -7  -2   7       56.20       61.02      3.54 o 
  -6  -2   7      194.41      190.80      3.28 o 
  -5  -2   7      478.01      469.52      6.54 o 
  -4  -2   7        2.19        2.85      0.34 o 
  -3  -2   7      763.67      748.01      8.22 o 
  -2  -2   7      217.97      213.27      2.71 o 
  -1  -2   7       41.28       53.43      0.87 o 
   0  -2   7      785.88      779.39     10.87 o 
   1  -2   7        6.27        6.76      0.40 o 
   2  -2   7      330.03      310.79      4.83 o 
   3  -2   7      125.80      135.38      2.13 o 
   4  -2   7       52.62       54.83      1.39 o 
   5  -2   7       57.37       54.09      1.46 o 
   6  -2   7        0.22       -0.08      0.39 o 
   7  -2   7       17.11       14.37      1.49 o 
  -7  -1   7       56.09       52.54      1.72 o 
  -6  -1   7      139.16      140.15      2.96 o 
  -5  -1   7        0.62        0.32      0.41 o 
  -4  -1   7      272.98      264.85      4.67 o 
  -3  -1   7      211.57      223.12      3.19 o 
  -2  -1   7       55.23       54.39      1.21 o 
  -1  -1   7        7.95       11.15      0.48 o 
   0  -1   7       81.93       86.80      1.49 o 
   1  -1   7      236.64      254.97      3.08 o 
   2  -1   7      204.16      211.07      2.11 o 
   3  -1   7       35.70       41.82      0.90 o 
   4  -1   7      180.42      178.90      2.54 o 
   5  -1   7       99.79       91.88      1.71 o 
   6  -1   7       24.26       19.76      1.00 o 
   7  -1   7      108.34      114.78      4.87 o 
   8  -1   7        2.12        2.05      1.09 o 
  -7   0   7        7.95        8.33      2.18 o 
  -6   0   7        2.32        2.39      0.97 o 
  -5   0   7        3.05        3.61      0.69 o 
  -4   0   7       92.21       94.70      2.17 o 
  -3   0   7      408.49      394.92      5.11 o 
  -2   0   7       12.22       16.67      0.82 o 
  -1   0   7       56.28       50.27      1.04 o 
   0   0   7        1.68        1.26      0.22 o 
   1   0   7       29.56       38.92      0.86 o 
   2   0   7      164.91      175.49      2.07 o 
   3   0   7       64.16       63.04      0.98 o 
   4   0   7       13.14       14.25      0.49 o 
   5   0   7      486.09      458.86      4.80 o 
   6   0   7      210.22      193.70      3.20 o 
   7   0   7      138.65      127.81      3.38 o 
   8   0   7      102.40      100.58      3.11 o 
   9   0   7        0.04       -0.27      0.82 o 
  -7   1   7        0.00        2.87      1.64 o 
  -6   1   7        3.00        3.16      0.86 o 
  -5   1   7        0.81        0.12      0.47 o 
  -4   1   7       75.09       78.86      2.19 o 
  -3   1   7      701.28      683.60      7.56 o 
  -2   1   7      196.57      181.93      3.08 o 
  -1   1   7      358.59      355.23      4.43 o 
   0   1   7       38.26       34.52      0.88 o 
   1   1   7      504.11      513.00      5.90 o 
   2   1   7      169.35      150.46      1.77 o 
   3   1   7       77.34       74.83      1.14 o 
   4   1   7     1193.07     1169.12      9.90 o 
   5   1   7       54.48       54.49      1.25 o 
   6   1   7       31.13       32.39      1.00 o 
   7   1   7      434.16      440.47      8.25 o 
   8   1   7        2.97        4.21      0.76 o 
   9   1   7      123.09      122.99      6.21 o 
  -6   2   7        9.52        9.58      1.77 o 
  -5   2   7      199.42      198.35      4.86 o 
  -4   2   7       49.00       51.04      2.51 o 
  -3   2   7       18.99       20.96      1.12 o 
  -2   2   7      434.80      402.63      5.85 o 
  -1   2   7      294.68      291.69      5.04 o 
   0   2   7      690.86      675.10      8.68 o 
   1   2   7      503.72      492.69      5.75 o 
   2   2   7      352.79      357.68      3.92 o 
   3   2   7     1727.26     1656.82     13.69 o 
   4   2   7       95.98       91.62      1.42 o 
   5   2   7      512.21      505.24      6.80 o 
   6   2   7       60.42       66.10      1.73 o 
   7   2   7        0.04        0.10      0.34 o 
   8   2   7       52.36       60.50      6.28 o 
   9   2   7       39.03       38.89      2.29 o 
  -6   3   7       87.31       90.92      6.42 o 
  -5   3   7      100.05      114.36      4.82 o 
  -4   3   7      119.30      114.08      3.97 o 
  -3   3   7      213.39      204.83      4.32 o 
  -2   3   7       44.01       36.66      1.49 o 
  -1   3   7        1.74        1.91      0.46 o 
   0   3   7      299.04      314.13      5.38 o 
   1   3   7      268.46      259.43      3.76 o 
   2   3   7      258.75      268.40      3.34 o 
   3   3   7      274.10      265.15      3.79 o 
   4   3   7        1.47        1.43      0.42 o 
   5   3   7      784.59      792.12     10.00 o 
   6   3   7       30.66       29.83      1.37 o 
   7   3   7       85.75       85.83      2.95 o 
   8   3   7        0.46        0.75      0.72 o 
   9   3   7       77.96       77.08      3.21 o 
  -5   4   7        3.66        1.64      1.77 o 
  -4   4   7      287.16      298.43      6.60 o 
  -3   4   7        0.18        0.48      0.42 o 
  -2   4   7      320.22      322.47      5.98 o 
  -1   4   7        3.45        1.78      0.51 o 
   0   4   7      155.23      165.35      4.19 o 
   1   4   7      375.13      369.64      6.90 o 
   2   4   7        0.34        0.82      0.30 o 
   3   4   7       23.14       23.18      0.88 o 
   4   4   7       29.32       28.10      1.08 o 
   5   4   7        8.11        9.85      0.74 o 
   6   4   7        2.33        3.49      0.60 o 
   7   4   7        0.88        2.29      1.09 o 
   8   4   7      122.91      121.27      3.25 o 
   9   4   7        1.61        1.61      0.70 o 
  -4   5   7       12.85       14.49      1.26 o 
  -3   5   7       29.17       30.04      1.63 o 
  -2   5   7        2.19        2.42      0.61 o 
  -1   5   7       64.73       64.55      2.12 o 
   0   5   7      178.84      174.65      4.75 o 
   1   5   7       13.70       14.56      1.82 o 
   2   5   7       29.35       27.32      1.16 o 
   3   5   7        0.13        0.52      0.46 o 
   4   5   7      124.00      119.00      3.68 o 
   5   5   7      107.84      107.21      2.40 o 
   6   5   7      541.82      520.37      7.57 o 
   7   5   7      246.17      239.88      4.87 o 
   8   5   7        0.91        1.18      0.55 o 
   9   5   7        0.17       -0.05      0.51 o 
  -3   6   7       45.52       51.83      2.92 o 
  -2   6   7        5.96        6.21      0.91 o 
  -1   6   7        1.88        2.73      0.67 o 
   0   6   7        6.23        5.78      0.74 o 
   1   6   7       24.74       23.37      1.20 o 
   2   6   7       81.60       76.19      5.05 o 
   3   6   7      323.63      317.93      6.77 o 
   4   6   7       11.52       13.11      0.98 o 
   5   6   7       37.66       36.04      1.99 o 
   6   6   7       81.63       87.05      2.23 o 
   7   6   7        0.02       -0.08      0.36 o 
   8   6   7       20.08       22.46      1.66 o 
   9   6   7       91.68       90.93      2.90 o 
  -2   7   7        0.22        0.53      0.62 o 
  -1   7   7       13.26       12.80      1.34 o 
   0   7   7       38.80       41.21      1.75 o 
   1   7   7        4.49        3.82      0.81 o 
   2   7   7       98.16      100.78      3.20 o 
   3   7   7      196.02      199.40      6.62 o 
   4   7   7       50.30       60.28      3.07 o 
   5   7   7       74.44       81.05      2.44 o 
   6   7   7       24.62       28.61      1.44 o 
   7   7   7       60.94       62.66      1.95 o 
   8   7   7        0.75        0.61      0.47 o 
   9   7   7        3.94        2.35      1.02 o 
  -1   8   7       67.90       67.44      2.90 o 
   0   8   7        0.01       -0.18      0.56 o 
   1   8   7      133.98      140.41      4.19 o 
   2   8   7       31.31       31.84      1.77 o 
   3   8   7       16.34       23.64      2.25 o 
   4   8   7        1.97        2.95      0.72 o 
   5   8   7       90.69       89.90      3.04 o 
   6   8   7      213.15      217.86      4.16 o 
   7   8   7       13.86       13.61      1.00 o 
   8   8   7        0.09       -0.10      0.47 o 
   1   9   7        3.52        3.00      0.96 o 
   2   9   7       17.20       16.29      1.44 o 
   3   9   7       57.81       66.83      2.73 o 
   4   9   7       17.80       21.53      1.55 o 
   5   9   7       34.90       37.94      2.73 o 
   6   9   7       15.15       14.55      1.65 o 
   7   9   7       36.15       37.44      2.89 o 
  -3  -9   8        6.34        8.74      1.37 o 
  -2  -9   8       11.64        9.83      1.50 o 
  -5  -8   8       33.49       28.26      2.32 o 
  -4  -8   8        0.50        1.61      0.68 o 
  -3  -8   8        7.24        9.07      1.77 o 
  -2  -8   8        0.41        0.80      0.52 o 
  -1  -8   8        0.08       -0.41      0.42 o 
   0  -8   8        8.79        7.62      1.21 o 
   1  -8   8        6.94        6.83      1.50 o 
  -6  -7   8       13.20       13.81      2.59 o 
  -5  -7   8       10.87       12.68      1.31 o 
  -4  -7   8       18.88       17.39      1.64 o 
  -3  -7   8       50.20       49.97      3.75 o 
  -2  -7   8        5.27        5.30      0.95 o 
  -1  -7   8      105.42      105.59      3.11 o 
   0  -7   8       39.43       38.21      1.64 o 
   1  -7   8        3.10        3.35      0.70 o 
   2  -7   8      184.55      189.35      4.87 o 
   3  -7   8        3.36        3.19      0.88 o 
  -7  -6   8      125.59      135.29      6.01 o 
  -6  -6   8        0.65        1.49      0.82 o 
  -5  -6   8       92.91       98.47      4.78 o 
  -4  -6   8      188.51      183.91      5.53 o 
  -3  -6   8       31.55       30.40      1.84 o 
  -2  -6   8      416.05      424.94      9.16 o 
  -1  -6   8        1.51        1.24      0.45 o 
   0  -6   8       31.93       28.28      1.36 o 
   1  -6   8      250.89      249.52      4.74 o 
   2  -6   8       33.53       37.97      1.70 o 
   3  -6   8      191.35      196.03      4.05 o 
   4  -6   8        2.80        3.52      0.80 o 
  -7  -5   8        3.38        1.57      0.87 o 
  -6  -5   8      159.75      164.34      4.98 o 
  -5  -5   8       13.36       13.96      1.84 o 
  -4  -5   8        0.45        0.19      0.45 o 
  -3  -5   8      231.62      228.28      5.75 o 
  -2  -5   8      184.41      169.00      4.68 o 
  -1  -5   8      245.12      252.07      4.46 o 
   0  -5   8       56.94       53.33      1.75 o 
   1  -5   8       20.03       21.22      1.79 o 
   2  -5   8      201.81      201.40      4.10 o 
   3  -5   8        5.84        5.61      0.76 o 
   4  -5   8        8.83        8.63      0.92 o 
   5  -5   8       62.82       67.73      4.93 o 
  -7  -4   8      106.33      109.50      4.18 o 
  -6  -4   8       88.54       92.10      3.60 o 
  -5  -4   8       53.51       51.98      2.49 o 
  -4  -4   8      254.57      254.88      6.30 o 
  -3  -4   8       27.08       27.11      1.77 o 
  -2  -4   8       32.75       31.44      1.77 o 
  -1  -4   8       27.45       24.08      1.23 o 
   0  -4   8        0.00        0.00      0.30 o 
   1  -4   8      262.82      248.57      4.42 o 
   2  -4   8       16.09       16.32      1.05 o 
   3  -4   8        3.14        3.02      0.38 o 
   4  -4   8       47.41       47.83      1.32 o 
   5  -4   8        0.05        0.19      0.36 o 
   6  -4   8       18.59       17.12      1.40 o 
  -7  -3   8       35.08       31.98      2.39 o 
  -6  -3   8       20.95       24.73      2.94 o 
  -5  -3   8      166.56      164.51      4.94 o 
  -4  -3   8       65.63       70.43      2.84 o 
  -3  -3   8      195.78      196.01      5.20 o 
  -2  -3   8       93.53      100.28      3.28 o 
  -1  -3   8       22.39       21.70      1.93 o 
   0  -3   8       10.76       16.56      1.52 o 
   1  -3   8        3.98        5.44      0.42 o 
   2  -3   8        4.79        6.98      0.54 o 
   3  -3   8        0.10       -0.11      0.22 o 
   4  -3   8       14.54       13.77      0.79 o 
   5  -3   8        2.81        2.02      0.46 o 
   6  -3   8       44.64       50.31      1.84 o 
   7  -3   8        0.03       -0.14      0.82 o 
  -7  -2   8       29.21       35.09      3.28 o 
  -6  -2   8        3.25        3.72      1.05 o 
  -5  -2   8        6.68        6.41      0.54 o 
  -4  -2   8      245.91      250.67      4.51 o 
  -3  -2   8        6.36        6.03      0.55 o 
  -2  -2   8        8.83        9.61      0.91 o 
  -1  -2   8        1.71        2.00      0.34 o 
   0  -2   8        3.08        3.40      0.40 o 
   1  -2   8        5.12        4.83      0.47 o 
   2  -2   8        4.64        6.56      0.50 o 
   3  -2   8        0.07        0.79      0.28 o 
   4  -2   8      222.96      227.50      3.22 o 
   5  -2   8      118.07      109.16      3.54 o 
   6  -2   8       97.56       92.43      2.80 o 
   7  -2   8       63.79       54.79      3.14 o 
  -7  -1   8        0.07       -0.32      0.49 o 
  -6  -1   8        0.06       -0.14      0.37 o 
  -5  -1   8       72.42       70.66      2.42 o 
  -4  -1   8      334.72      326.10      6.21 o 
  -3  -1   8       84.49       78.92      2.82 o 
  -2  -1   8      357.98      353.18      5.10 o 
  -1  -1   8       13.16       11.82      0.60 o 
   0  -1   8       15.05       14.03      0.78 o 
   1  -1   8      315.98      310.35      4.59 o 
   2  -1   8      374.08      364.42      5.52 o 
   3  -1   8      403.40      400.98      4.72 o 
   4  -1   8       66.42       60.03      1.33 o 
   5  -1   8      167.10      165.16      2.58 o 
   6  -1   8      182.26      180.22      3.88 o 
   7  -1   8       33.00       36.78      1.66 o 
   8  -1   8       65.11       63.48      3.82 o 
  -7   0   8       31.90       26.48      3.41 o 
  -6   0   8      135.60      137.74      3.58 o 
  -5   0   8       11.61       10.80      0.86 o 
  -4   0   8        0.15        0.95      0.55 o 
  -3   0   8      280.09      270.64      4.42 o 
  -2   0   8      129.86      136.33      2.64 o 
  -1   0   8      463.12      461.23      6.38 o 
   0   0   8      465.13      467.24      5.45 o 
   1   0   8      931.65      927.51      9.22 o 
   2   0   8      794.24      777.22      7.86 o 
   3   0   8       27.51       24.64      0.71 o 
   4   0   8     1143.77     1075.85     10.74 o 
   5   0   8       69.83       59.01      1.52 o 
   6   0   8        6.01        6.76      0.65 o 
   7   0   8       37.57       39.31      2.17 o 
   8   0   8        7.41        8.33      1.64 o 
  -6   1   8       33.49       37.27      3.82 o 
  -5   1   8      217.77      206.88      4.95 o 
  -4   1   8       93.17       88.75      3.30 o 
  -3   1   8      101.66       97.13      3.20 o 
  -2   1   8       34.70       35.72      1.36 o 
  -1   1   8        1.01        0.38      0.33 o 
   0   1   8      367.02      354.40      4.43 o 
   1   1   8       77.10       80.74      1.58 o 
   2   1   8       18.08       18.14      0.92 o 
   3   1   8       37.82       42.52      1.09 o 
   4   1   8      293.35      301.53      3.34 o 
   5   1   8       88.45       86.60      1.70 o 
   6   1   8        0.68       -0.20      0.34 o 
   7   1   8       45.95       40.77      2.59 o 
   8   1   8       36.23       37.92      3.41 o 
   9   1   8        0.05       -0.41      0.82 o 
  -6   2   8        4.84        3.55      1.91 o 
  -5   2   8      154.20      166.50      5.94 o 
  -4   2   8       32.47       37.06      2.56 o 
  -3   2   8      137.79      133.49      3.16 o 
  -2   2   8      154.63      132.68      3.01 o 
  -1   2   8       37.54       47.11      1.75 o 
   0   2   8      137.36      131.78      2.37 o 
   1   2   8      160.87      161.25      2.46 o 
   2   2   8      313.50      317.44      3.42 o 
   3   2   8      138.00      139.44      1.86 o 
   4   2   8        2.32        1.19      0.26 o 
   5   2   8      269.73      254.41      4.04 o 
   6   2   8       82.06       75.74      2.33 o 
   7   2   8      149.05      143.96      3.69 o 
   8   2   8       57.29       55.81      2.56 o 
   9   2   8       11.38       12.28      1.46 o 
  -5   3   8       41.30       42.87      4.23 o 
  -4   3   8        1.48        2.53      1.05 o 
  -3   3   8        0.31        1.93      1.39 o 
  -2   3   8       27.70       38.10      2.54 o 
  -1   3   8       74.52       64.04      1.95 o 
   0   3   8        2.19        1.96      0.48 o 
   1   3   8        7.21       11.08      0.65 o 
   2   3   8       28.64       26.18      1.19 o 
   3   3   8      196.35      188.57      3.05 o 
   4   3   8      307.26      284.83      3.98 o 
   5   3   8      387.27      390.27      5.18 o 
   6   3   8      172.76      161.51      4.28 o 
   7   3   8       32.64       36.43      2.03 o 
   8   3   8       20.57       19.48      1.57 o 
   9   3   8      134.29      140.16      4.53 o 
  -4   4   8       30.48       34.59      2.18 o 
  -3   4   8        6.55        6.63      0.87 o 
  -2   4   8        0.07       -0.42      0.38 o 
  -1   4   8       21.66       18.04      1.12 o 
   0   4   8        1.33        1.01      0.42 o 
   1   4   8      253.45      224.09      4.27 o 
   2   4   8      705.31      664.12      8.60 o 
   3   4   8        0.27       -0.03      0.30 o 
   4   4   8      227.89      213.09      3.75 o 
   5   4   8      396.72      387.89      5.94 o 
   6   4   8        9.50        8.78      0.85 o 
   7   4   8        2.16        4.83      0.78 o 
   8   4   8      198.48      187.50      4.52 o 
   9   4   8        2.83        2.83      0.98 o 
  -3   5   8        2.84        3.25      0.79 o 
  -2   5   8       13.58       10.65      1.04 o 
  -1   5   8       97.79      104.08      2.88 o 
   0   5   8        6.80        4.07      0.77 o 
   1   5   8      317.52      289.76      5.34 o 
   2   5   8      236.05      215.53      5.08 o 
   3   5   8       37.90       42.15      1.82 o 
   4   5   8      478.62      476.33      6.99 o 
   5   5   8      246.05      252.64      6.58 o 
   6   5   8       11.91       13.26      0.91 o 
   7   5   8       50.35       50.19      1.95 o 
   8   5   8       30.41       33.27      1.68 o 
   9   5   8       22.08       20.42      1.49 o 
  -2   6   8      165.04      164.74      4.15 o 
  -1   6   8       55.35       50.96      2.42 o 
   0   6   8      203.22      197.07      6.84 o 
   1   6   8       43.25       46.11      2.04 o 
   2   6   8      146.61      151.81      4.14 o 
   3   6   8        1.08        0.68      0.61 o 
   4   6   8       88.75       77.35      2.67 o 
   5   6   8      261.30      258.60      4.55 o 
   6   6   8        4.74        4.92      0.87 o 
   7   6   8        0.31        1.96      0.89 o 
   8   6   8      219.91      212.28      4.82 o 
   9   6   8        7.58        6.07      1.02 o 
  -1   7   8      190.81      195.42      4.62 o 
   0   7   8        0.02        1.02      2.05 o 
   1   7   8       65.71       66.58      2.65 o 
   2   7   8       21.34       23.22      1.77 o 
   3   7   8        7.66        7.85      1.84 o 
   4   7   8       80.53       77.82      2.77 o 
   5   7   8        6.37        8.73      0.83 o 
   6   7   8        0.96        1.14      0.59 o 
   7   7   8       90.75       91.05      3.80 o 
   8   7   8       98.90      101.90      2.95 o 
   0   8   8        4.55        4.15      0.95 o 
   1   8   8       55.06       57.14      2.94 o 
   2   8   8        9.14        9.31      1.09 o 
   3   8   8       14.29       11.64      1.30 o 
   4   8   8        1.34        1.18      0.60 o 
   5   8   8       21.91       20.22      1.98 o 
   6   8   8       19.23       19.72      1.26 o 
   7   8   8        9.84       12.62      1.14 o 
   3   9   8        4.00        4.35      0.95 o 
   4   9   8       14.39       13.93      1.40 o 
   5   9   8       14.50       16.18      1.77 o 
   6   9   8       34.57       33.86      2.22 o 
  -4  -8   9       23.23       30.85      2.59 o 
  -3  -8   9      102.99       94.06      4.51 o 
  -2  -8   9        0.28        0.00      0.68 o 
  -1  -8   9        1.81        2.32      1.09 o 
   0  -8   9       68.32       63.75      3.96 o 
  -5  -7   9        0.06        0.55      0.82 o 
  -4  -7   9      117.95      120.78      4.10 o 
  -3  -7   9       21.07       21.59      1.74 o 
  -2  -7   9       60.17       62.46      2.79 o 
  -1  -7   9       32.38       31.59      2.34 o 
   0  -7   9       43.06       45.42      3.27 o 
   1  -7   9       86.07       90.82      2.72 o 
   2  -7   9       42.78       38.77      3.28 o 
  -6  -6   9       15.32       14.20      2.05 o 
  -5  -6   9      167.50      181.76     13.86 o 
  -4  -6   9       16.46       18.13      1.57 o 
  -3  -6   9        0.50        0.80      0.56 o 
  -2  -6   9       13.14       14.38      1.41 o 
  -1  -6   9       66.82       71.09      2.91 o 
   0  -6   9       12.84       13.80      1.06 o 
   1  -6   9       52.49       50.24      1.90 o 
   2  -6   9        2.44        1.18      0.59 o 
   3  -6   9        0.84        1.13      0.57 o 
  -6  -5   9       50.86       47.00      3.28 o 
  -5  -5   9       10.16       11.76      1.44 o 
  -4  -5   9       82.85       85.05      5.12 o 
  -3  -5   9      167.33      163.44      4.84 o 
  -2  -5   9        5.62        7.53      1.08 o 
  -1  -5   9       90.43       90.09      3.30 o 
   0  -5   9        5.46        5.25      0.71 o 
   1  -5   9        8.15        6.63      0.80 o 
   2  -5   9       55.66       57.51      3.51 o 
   3  -5   9       64.47       65.09      1.89 o 
   4  -5   9       12.78       10.80      1.00 o 
   5  -5   9       74.29       74.83      2.75 o 
  -6  -4   9       17.54       18.40      1.77 o 
  -5  -4   9      154.66      152.68      4.90 o 
  -4  -4   9       36.94       35.92      2.12 o 
  -3  -4   9      273.03      289.70      9.69 o 
  -2  -4   9        0.01        0.56      0.61 o 
  -1  -4   9       25.01       25.08      2.12 o 
   0  -4   9      289.42      282.40      5.56 o 
   1  -4   9       56.43       51.49      1.75 o 
   2  -4   9        3.03        5.18      0.71 o 
   3  -4   9      255.64      244.29      4.07 o 
   4  -4   9       16.70       16.81      0.76 o 
   5  -4   9      169.92      169.88      3.28 o 
  -6  -3   9       69.39       71.46      5.26 o 
  -5  -3   9      114.79      119.28      4.23 o 
  -4  -3   9      289.02      282.76     12.22 o 
  -3  -3   9       62.65       64.09      2.74 o 
  -2  -3   9       22.73       19.78      1.59 o 
  -1  -3   9      106.13      104.48      3.47 o 
   0  -3   9        0.87        1.05      0.44 o 
   1  -3   9      125.57      133.56      2.28 o 
   2  -3   9      397.63      392.02      5.25 o 
   3  -3   9       13.59       16.07      0.80 o 
   4  -3   9       21.58       20.38      0.88 o 
   5  -3   9      142.06      136.52      2.73 o 
   6  -3   9       55.88       59.34      2.31 o 
  -6  -2   9       13.97       13.79      1.67 o 
  -5  -2   9        0.50        2.55      1.02 o 
  -4  -2   9      198.28      197.54      4.12 o 
  -3  -2   9       10.22       11.73      1.28 o 
  -2  -2   9       73.72       71.68      2.41 o 
  -1  -2   9      536.18      518.54      7.99 o 
   0  -2   9      854.81      849.66     12.30 o 
   1  -2   9      316.03      317.59      4.81 o 
   2  -2   9       85.34       80.81      1.73 o 
   3  -2   9     1042.72      972.20     10.22 o 
   4  -2   9       47.88       39.69      1.16 o 
   5  -2   9        0.13        0.41      0.38 o 
   6  -2   9        4.00        6.15      1.19 o 
   7  -2   9        4.77        2.73      1.09 o 
  -6  -1   9      176.20      187.13      4.60 o 
  -5  -1   9       98.94       90.19      4.94 o 
  -4  -1   9      170.00      164.17      3.61 o 
  -3  -1   9        7.62        8.00      0.74 o 
  -2  -1   9       77.23       78.76      2.15 o 
  -1  -1   9     1127.75     1100.95     24.31 o 
   0  -1   9       16.74       17.61      0.96 o 
   1  -1   9       63.35       62.31      1.79 o 
   2  -1   9      145.06      134.00      2.61 o 
   3  -1   9       14.12       18.27      0.76 o 
   4  -1   9        3.79        3.52      0.42 o 
   5  -1   9       31.29       30.89      1.68 o 
   6  -1   9       90.12       91.78      2.59 o 
   7  -1   9        7.98        9.59      1.06 o 
  -5   0   9       47.68       50.39      1.97 o 
  -4   0   9      148.00      140.22      3.00 o 
  -3   0   9      280.61      261.10      4.42 o 
  -2   0   9       43.99       47.10      1.69 o 
  -1   0   9       41.82       41.63      1.55 o 
   0   0   9      156.41      164.54      3.42 o 
   1   0   9      273.53      284.40      5.05 o 
   2   0   9       46.48       46.77      1.42 o 
   3   0   9       76.78       70.86      1.44 o 
   4   0   9      227.13      213.70      3.05 o 
   5   0   9       69.65       61.04      1.72 o 
   6   0   9        7.85        6.90      0.79 o 
   7   0   9       27.49       24.71      2.32 o 
   8   0   9       23.63       28.67      2.59 o 
  -5   1   9        3.55        5.43      1.35 o 
  -4   1   9       17.09       16.18      1.59 o 
  -3   1   9       12.37        8.24      0.89 o 
  -2   1   9      153.47      134.19      5.26 o 
  -1   1   9        5.37        6.66      0.51 o 
   0   1   9      191.12      182.43      2.74 o 
   1   1   9      736.34      705.40      8.02 o 
   2   1   9      307.78      302.21      3.94 o 
   3   1   9      797.49      786.74      8.66 o 
   4   1   9        2.10        1.74      0.42 o 
   5   1   9      140.02      138.00      3.47 o 
   6   1   9       50.66       44.07      1.88 o 
   7   1   9      237.38      235.85     10.24 o 
   8   1   9      166.49      172.15      6.69 o 
  -5   2   9        0.09        1.09      1.50 o 
  -4   2   9       10.45        7.60      1.44 o 
  -3   2   9        7.59        6.19      1.20 o 
  -2   2   9       92.06       87.91      2.40 o 
  -1   2   9        9.67        9.29      0.69 o 
   0   2   9        0.21        0.71      0.31 o 
   1   2   9      619.83      571.28      7.49 o 
   2   2   9       35.34       31.35      1.08 o 
   3   2   9       45.64       47.36      1.17 o 
   4   2   9      179.45      167.02      3.78 o 
   5   2   9        1.08        0.84      0.37 o 
   6   2   9      284.97      288.50      6.08 o 
   7   2   9       46.02       43.67      1.98 o 
   8   2   9       33.35       27.44      2.46 o 
  -4   3   9       12.01       16.13      2.80 o 
  -3   3   9      135.39      124.41      4.78 o 
  -2   3   9        3.29        3.74      0.69 o 
  -1   3   9        2.69        4.81      0.69 o 
   0   3   9      741.01      692.87      9.06 o 
   1   3   9        7.65        8.44      0.63 o 
   2   3   9      110.19      117.06      2.30 o 
   3   3   9      898.50      849.38     10.70 o 
   4   3   9      848.43      838.98      9.72 o 
   5   3   9       41.39       40.28      1.54 o 
   6   3   9       23.85       25.32      1.91 o 
   7   3   9      157.11      157.42      4.53 o 
   8   3   9       20.64       25.89      2.18 o 
   9   3   9        2.20        3.14      1.23 o 
  -4   4   9       33.13       31.67      3.96 o 
  -3   4   9       83.28       94.08      2.85 o 
  -2   4   9      191.84      178.47      4.11 o 
  -1   4   9      323.60      306.25      5.84 o 
   0   4   9       14.17       10.64      0.88 o 
   1   4   9      153.18      177.16      3.19 o 
   2   4   9       36.62       40.06      1.50 o 
   3   4   9       26.36       29.87      1.26 o 
   4   4   9       59.93       56.49      1.72 o 
   5   4   9      117.44      117.60      2.68 o 
   6   4   9      107.54      113.61      2.73 o 
   7   4   9      106.61       95.30      2.81 o 
   8   4   9       22.32       28.85      3.55 o 
   9   4   9       98.70      100.05      4.30 o 
  -3   5   9      140.64      141.22      4.34 o 
  -2   5   9      146.03      156.83      3.96 o 
  -1   5   9        0.00       -0.35      0.41 o 
   0   5   9      242.35      229.15      4.74 o 
   1   5   9       27.99       33.37      6.35 o 
   2   5   9       28.41       31.42      1.69 o 
   3   5   9      152.86      151.01     10.31 o 
   4   5   9        1.35        1.10      0.42 o 
   5   5   9       29.96       26.89      1.26 o 
   6   5   9      140.83      136.15      3.31 o 
   7   5   9       25.53       28.08      1.40 o 
   8   5   9        9.47        7.93      1.09 o 
  -2   6   9       57.99       69.74      2.58 o 
  -1   6   9       14.44       12.70      1.58 o 
   0   6   9       46.45       45.63      3.55 o 
   1   6   9       10.88       11.22      2.73 o 
   2   6   9      118.71       95.13      3.16 o 
   3   6   9       19.77       13.60      1.18 o 
   4   6   9        5.90        5.42      0.91 o 
   5   6   9       10.30        9.08      1.06 o 
   6   6   9       66.15       66.01      2.11 o 
   7   6   9      180.55      173.01      3.74 o 
   8   6   9        7.40        8.32      1.00 o 
   0   7   9        4.55        6.25      1.77 o 
   1   7   9        5.58        9.26      1.16 o 
   2   7   9        0.15        0.27      0.49 o 
   3   7   9       78.32       84.58      3.06 o 
   4   7   9        1.59        1.77      0.68 o 
   5   7   9       75.73       74.46      2.43 o 
   6   7   9       70.54       69.49      2.17 o 
   7   7   9       29.19       28.40      1.47 o 
   8   7   9       58.90       67.97      2.33 o 
   2   8   9       89.51       94.30      3.41 o 
   3   8   9        1.41        0.59      0.66 o 
   4   8   9      176.10      173.07      4.92 o 
   5   8   9        7.95       12.29      1.30 o 
   6   8   9       14.40       18.43      1.34 o 
  -4  -7  10        2.59        2.59      1.09 o 
  -3  -7  10       33.73       39.04      3.00 o 
  -2  -7  10       65.32       65.53      3.82 o 
  -1  -7  10        7.46        8.46      1.64 o 
   0  -7  10        2.20        0.55      0.82 o 
   1  -7  10       17.80       13.24      2.05 o 
  -5  -6  10        3.97        2.32      1.23 o 
  -4  -6  10       92.00       92.83      4.91 o 
  -3  -6  10        9.29       10.13      1.38 o 
  -2  -6  10        0.85        1.23      0.68 o 
  -1  -6  10      120.14      121.31      4.16 o 
   0  -6  10       20.10       21.91      1.55 o 
   1  -6  10       71.98       75.33      2.44 o 
   2  -6  10       74.31       71.23      2.46 o 
   3  -6  10       11.33       11.36      2.18 o 
  -5  -5  10      451.62      473.86     14.74 o 
  -4  -5  10        0.07       -0.07      0.56 o 
  -3  -5  10       26.16       25.29      1.91 o 
  -2  -5  10      245.59      250.77      6.59 o 
  -1  -5  10      126.39      121.47      4.14 o 
   0  -5  10      159.46      162.51      4.95 o 
   1  -5  10      194.84      195.54      4.10 o 
   2  -5  10      155.75      158.83      3.69 o 
   3  -5  10       72.08       73.10      2.42 o 
   4  -5  10        5.47        4.05      0.87 o 
  -6  -4  10       25.80       25.12      2.87 o 
  -5  -4  10        0.13        1.24      0.82 o 
  -4  -4  10        0.72        0.30      0.62 o 
  -3  -4  10      103.52      106.22      3.94 o 
  -2  -4  10        5.98        8.42      1.20 o 
  -1  -4  10      240.35      250.94      6.46 o 
   0  -4  10      204.78      204.08      5.80 o 
   1  -4  10       58.90       61.23      2.85 o 
   2  -4  10      377.31      359.79      6.17 o 
   3  -4  10       49.77       46.40      1.58 o 
   4  -4  10       29.02       29.73      0.97 o 
   5  -4  10       11.82       11.25      0.80 o 
  -6  -3  10       12.64       17.20      2.59 o 
  -5  -3  10      187.13      179.52      5.67 o 
  -4  -3  10       20.94       16.57      2.18 o 
  -3  -3  10       19.74       17.05      3.48 o 
  -2  -3  10      770.13      759.67     15.04 o 
  -1  -3  10       66.22       64.01      2.75 o 
   0  -3  10        7.17        6.07      1.01 o 
   1  -3  10       95.81       87.06      1.86 o 
   2  -3  10        9.19       10.78      0.65 o 
   3  -3  10        0.60        1.54      0.34 o 
   4  -3  10        1.28        1.51      0.38 o 
   5  -3  10        6.83        5.17      1.02 o 
   6  -3  10       25.62       26.89      2.46 o 
  -6  -2  10       79.56       77.68      5.05 o 
  -5  -2  10       13.37       13.15      1.63 o 
  -4  -2  10       85.99       82.02      4.03 o 
  -3  -2  10      231.32      228.04      4.26 o 
  -2  -2  10       39.85       40.52      1.33 o 
  -1  -2  10        3.89        4.42      0.55 o 
   0  -2  10        5.49        4.82      0.79 o 
   1  -2  10       24.84       22.63      1.06 o 
   2  -2  10      213.69      203.40      3.60 o 
   3  -2  10        7.14        7.14      0.56 o 
   4  -2  10       56.06       49.39      1.50 o 
   5  -2  10       15.95       15.44      1.12 o 
   6  -2  10        0.96        0.31      0.52 o 
  -5  -1  10       23.46       21.17      1.19 o 
  -4  -1  10        0.04        0.34      0.44 o 
  -3  -1  10       65.25       57.87      3.22 o 
  -2  -1  10        1.38        1.86      0.76 o 
  -1  -1  10        7.54        6.99      0.72 o 
   0  -1  10      411.50      402.99      7.37 o 
   1  -1  10       80.72       83.13      2.23 o 
   2  -1  10       73.44       69.22      1.96 o 
   3  -1  10        2.96        2.80      0.47 o 
   4  -1  10       87.77       91.69      1.99 o 
   5  -1  10       19.16       21.31      2.00 o 
   6  -1  10       65.93       65.55      2.20 o 
   7  -1  10       82.36       89.83      4.37 o 
  -5   0  10        9.35        9.15      1.37 o 
  -4   0  10       55.36       51.44      3.75 o 
  -3   0  10        1.64        2.05      0.60 o 
  -2   0  10       13.04       13.47      1.08 o 
  -1   0  10      149.95      147.23      3.35 o 
   0   0  10       85.88       80.43      3.58 o 
   1   0  10       11.21       11.73      0.84 o 
   2   0  10      206.67      206.26      4.09 o 
   3   0  10        0.58       -0.07      0.27 o 
   4   0  10       16.17       15.30      1.16 o 
   5   0  10      253.06      249.40      5.55 o 
   6   0  10        3.56        1.70      0.96 o 
   7   0  10      145.94      139.39      5.73 o 
  -4   1  10       86.08       95.29      3.49 o 
  -3   1  10        1.89        0.96      1.02 o 
  -2   1  10      144.10      146.13     14.47 o 
  -1   1  10      213.23      204.66      8.67 o 
   0   1  10        4.44        3.17      0.64 o 
   1   1  10      595.61      605.27      7.91 o 
   2   1  10      124.58      119.41      2.54 o 
   3   1  10      656.12      649.84      9.21 o 
   4   1  10      323.49      327.12      5.27 o 
   5   1  10      135.90      129.18      3.58 o 
   6   1  10      299.09      300.60      6.32 o 
   7   1  10       21.55       30.44      2.59 o 
   8   1  10       80.92       78.09      4.23 o 
  -4   2  10        1.93        0.60      0.61 o 
  -3   2  10      291.84      298.25      6.08 o 
  -2   2  10      173.04      169.52      4.01 o 
  -1   2  10      283.45      256.24      5.13 o 
   0   2  10      214.98      238.87      3.86 o 
   1   2  10       19.51       16.14      0.92 o 
   2   2  10      264.07      276.30      4.09 o 
   3   2  10       35.90       33.47      1.23 o 
   4   2  10       30.45       27.53      1.44 o 
   5   2  10      169.73      173.86      4.19 o 
   6   2  10       18.62       16.22      1.43 o 
   7   2  10       10.97       10.04      1.11 o 
   8   2  10       38.27       41.89      2.12 o 
  -4   3  10      169.79      196.04      9.28 o 
  -3   3  10       42.39       36.99      2.65 o 
  -2   3  10       97.26       99.83      4.10 o 
  -1   3  10      106.40      116.71      2.80 o 
   0   3  10        7.17       10.98      0.99 o 
   1   3  10      297.15      290.48      4.53 o 
   2   3  10        0.49        0.05      0.34 o 
   3   3  10        4.88        5.16      0.64 o 
   4   3  10      146.69      144.46      3.15 o 
   5   3  10        2.99        2.96      0.68 o 
   6   3  10        1.43        0.55      0.82 o 
   7   3  10        0.01        0.00      0.82 o 
   8   3  10        6.29        7.92      1.50 o 
  -3   4  10       73.96       91.64      5.67 o 
  -2   4  10       38.86       41.40      2.26 o 
  -1   4  10       25.62       27.81      2.42 o 
   0   4  10       67.44       71.74      1.94 o 
   1   4  10       61.95       51.08      1.74 o 
   2   4  10        0.33        0.29      0.38 o 
   3   4  10      115.57      106.80      3.08 o 
   4   4  10        2.53        3.75      0.66 o 
   5   4  10       20.32       23.88      1.25 o 
   6   4  10       10.67       10.55      0.93 o 
   7   4  10       14.25        9.42      1.50 o 
   8   4  10       20.22       17.20      2.05 o 
  -2   5  10       17.47       18.33      1.50 o 
  -1   5  10        0.99        1.49      0.96 o 
   0   5  10       43.53       44.76      2.39 o 
   1   5  10        4.27        2.95      1.16 o 
   2   5  10       58.27       64.32      2.52 o 
   3   5  10       56.00       50.93      2.22 o 
   4   5  10       19.65       20.11      1.34 o 
   5   5  10       32.68       27.23      1.34 o 
   6   5  10       83.47       74.95      2.23 o 
   7   5  10       14.76       17.15      1.19 o 
   8   5  10        1.10        0.92      0.64 o 
  -1   6  10       15.99       18.37      1.61 o 
   0   6  10       67.68       72.72      2.90 o 
   1   6  10       75.81       75.89      5.46 o 
   2   6  10       81.53       76.54      5.39 o 
   3   6  10       93.06       85.93      6.14 o 
   4   6  10        9.06        8.22      1.91 o 
   5   6  10      158.97      169.05      5.09 o 
   6   6  10       73.84       76.98      2.66 o 
   7   6  10       44.88       45.37      1.86 o 
   1   7  10       10.55        9.63      1.26 o 
   2   7  10      231.41      236.18      8.53 o 
   3   7  10        4.49        4.61      0.95 o 
   4   7  10       67.66       81.80      3.16 o 
   5   7  10      107.45      113.55      3.24 o 
   6   7  10       19.23       18.89      1.40 o 
   7   7  10      130.90      142.68      3.49 o 
   4   8  10       57.63       61.43      5.05 o 
  -3  -6  11       69.11       70.72      4.37 o 
  -2  -6  11       41.75       48.06      3.55 o 
  -1  -6  11       25.21       18.02      2.32 o 
   0  -6  11       42.25       42.59      3.41 o 
   1  -6  11      174.11      171.33      7.37 o 
  -4  -5  11       22.66       26.76      2.87 o 
  -3  -5  11      131.48      131.97      4.62 o 
  -2  -5  11       40.75       41.33      2.66 o 
  -1  -5  11       21.87       21.28      1.83 o 
   0  -5  11        1.46        1.06      0.72 o 
   1  -5  11        0.24       -0.07      0.58 o 
   2  -5  11        6.74        8.14      0.98 o 
   3  -5  11       12.60       10.78      1.05 o 
  -5  -4  11       75.41       82.32      5.05 o 
  -4  -4  11       56.54       59.11      4.23 o 
  -3  -4  11       77.67       75.14     10.51 o 
  -2  -4  11       24.79       24.88      2.73 o 
  -1  -4  11       13.46       15.28      1.77 o 
   0  -4  11       37.85       37.14      2.27 o 
   1  -4  11       96.97       92.71      5.19 o 
   2  -4  11      104.19      105.64      2.88 o 
   3  -4  11       83.35       80.56      2.18 o 
   4  -4  11        6.60        7.02      0.91 o 
  -5  -3  11        0.21        0.41      1.09 o 
  -4  -3  11        0.91        0.75      0.77 o 
  -3  -3  11       16.10       14.87      2.12 o 
  -2  -3  11        0.01       -0.06      0.52 o 
  -1  -3  11      113.82      114.33      4.98 o 
   0  -3  11        0.36        0.30      0.68 o 
   1  -3  11        8.15        8.05      0.59 o 
   2  -3  11        1.59        1.47      0.42 o 
   3  -3  11       14.50       16.24      0.92 o 
   4  -3  11       40.88       43.70      1.29 o 
   5  -3  11       35.73       34.71      1.74 o 
  -5  -2  11       20.17       19.11      2.73 o 
  -4  -2  11        5.45        5.02      1.16 o 
  -3  -2  11       19.00       18.65      1.04 o 
  -2  -2  11       39.06       35.90      1.24 o 
  -1  -2  11       78.82       80.49      2.11 o 
   0  -2  11      111.97      115.59      4.68 o 
   1  -2  11        5.13        5.69      0.65 o 
   2  -2  11       14.23       14.57      1.07 o 
   3  -2  11       59.60       63.23      1.63 o 
   4  -2  11        0.80        0.69      0.48 o 
   5  -2  11        5.95        6.45      0.95 o 
   6  -2  11       48.71       55.97      3.41 o 
  -5  -1  11        9.52       11.33      1.23 o 
  -4  -1  11       14.11       14.06      1.07 o 
  -3  -1  11       87.70       91.56      2.76 o 
  -2  -1  11        9.78       10.72      0.86 o 
  -1  -1  11        0.17        0.95      0.42 o 
   0  -1  11      143.07      138.23      3.16 o 
   1  -1  11       12.26       12.12      0.91 o 
   2  -1  11      313.67      312.71      5.64 o 
   3  -1  11       37.46       39.73      1.38 o 
   4  -1  11       80.38       72.05      2.94 o 
   5  -1  11      202.83      201.20      6.21 o 
   6  -1  11        2.15        1.57      0.68 o 
  -4   0  11      248.52      258.18      6.36 o 
  -3   0  11        2.63        2.62      0.68 o 
  -2   0  11      127.16      125.27      3.73 o 
  -1   0  11      209.10      224.15      4.60 o 
   0   0  11      207.69      213.95      4.38 o 
   1   0  11       49.12       54.84      2.55 o 
   2   0  11       56.92       58.34      2.20 o 
   3   0  11      223.49      205.78      8.26 o 
   4   0  11       66.54       67.07      4.10 o 
   5   0  11        0.43        0.52      0.96 o 
   6   0  11       34.86       41.37      2.87 o 
  -3   1  11      109.31      109.20      3.69 o 
  -2   1  11       64.31       68.97      2.75 o 
  -1   1  11       46.15       43.03      4.30 o 
   0   1  11      157.48      159.76      4.33 o 
   1   1  11        8.32        5.08      0.85 o 
   2   1  11      104.25      106.36      2.62 o 
   3   1  11        2.87        2.10      0.62 o 
   4   1  11       13.24       16.93      1.25 o 
   5   1  11        1.18        0.96      0.68 o 
   6   1  11       62.58       70.17      3.69 o 
   7   1  11        3.64        3.00      1.23 o 
  -3   2  11        5.94        9.52      1.31 o 
  -2   2  11        7.28        7.02      1.11 o 
  -1   2  11       96.14      103.46      3.51 o 
   0   2  11        2.37        2.86      0.75 o 
   1   2  11        0.46        1.17      0.43 o 
   2   2  11       54.49       48.87      1.56 o 
   3   2  11        9.96       10.49      0.95 o 
   4   2  11        0.13        1.22      0.89 o 
   5   2  11       15.00       15.97      1.20 o 
   6   2  11        8.14        9.89      1.11 o 
   7   2  11       27.26       24.57      2.18 o 
  -2   3  11        0.22       -0.14      0.66 o 
  -1   3  11        4.17        4.96      0.98 o 
   0   3  11       13.93       14.03      1.83 o 
   1   3  11       16.98       20.37      1.91 o 
   2   3  11       18.30       14.93      1.11 o 
   3   3  11      103.93      105.33      3.07 o 
   4   3  11        2.76        4.83      0.77 o 
   5   3  11       37.86       35.57      3.28 o 
   6   3  11       23.62       20.07      1.91 o 
   7   3  11        9.41        7.92      1.50 o 
  -2   4  11       41.00       41.74      7.10 o 
  -1   4  11      142.33      158.06      5.53 o 
   0   4  11       27.22       24.55      1.32 o 
   1   4  11      157.78      153.87      5.53 o 
   2   4  11       83.18       81.48      6.28 o 
   3   4  11        8.64        8.46      1.23 o 
   4   4  11      135.96      132.83      4.91 o 
   5   4  11       57.95       50.38      2.87 o 
   6   4  11      114.52      113.31      4.64 o 
   7   4  11       60.91       62.80      3.55 o 
  -1   5  11       38.76       38.58      2.19 o 
   0   5  11       49.92       42.28      2.22 o 
   1   5  11      118.75      119.01      3.73 o 
   2   5  11       14.70       18.23      2.05 o 
   3   5  11       95.30       92.60      3.69 o 
   4   5  11       32.94       29.34      3.41 o 
   5   5  11       28.40       27.17      2.18 o 
   7   5  11        6.00        7.65      1.50 o 
   1   6  11        4.81        4.79      1.01 o 
   2   6  11      140.49      159.52      4.69 o 
   3   6  11       21.11       22.02      1.67 o 
   4   6  11       21.34       27.05      2.51 o 
   5   6  11      122.81      131.43      3.57 o 
   6   6  11        7.13        8.73      1.05 o 
   3   7  11        6.09        9.64      1.26 o 
   4   7  11        1.94        2.33      0.81 o 
  -2  -5  12       67.12       67.30      4.51 o 
  -1  -5  12        0.04       -1.02      0.68 o 
   0  -5  12       36.71       37.82      3.41 o 
   1  -5  12       22.08       21.98      2.73 o 
  -3  -4  12       31.82       31.67      3.28 o 
  -2  -4  12       88.24       85.21      3.66 o 
  -1  -4  12      117.19      110.94      4.15 o 
   0  -4  12       28.45       30.93      2.22 o 
   1  -4  12       35.91       36.19      2.87 o 
   2  -4  12       48.85       62.17      3.04 o 
   3  -4  12        0.08       -0.32      0.50 o 
  -4  -3  12       30.81       32.76      3.55 o 
  -3  -3  12        3.05        4.78      1.64 o 
  -2  -3  12       62.98       69.37      3.28 o 
  -1  -3  12        4.81        4.51      1.06 o 
   0  -3  12        0.04       -0.48      0.58 o 
   1  -3  12      161.10      155.43      5.02 o 
   2  -3  12        1.28        0.79      0.42 o 
   3  -3  12       60.38       57.74      1.55 o 
   4  -3  12       43.27       39.69      1.84 o 
  -4  -2  12        6.85        7.65      2.05 o 
  -3  -2  12      112.47      117.15      4.53 o 
  -2  -2  12       14.59       14.11      0.95 o 
  -1  -2  12      105.07      106.12      2.55 o 
   0  -2  12        8.92       11.58      0.88 o 
   1  -2  12        1.79        2.16      0.52 o 
   2  -2  12       62.45       61.32      1.99 o 
   3  -2  12       19.39       20.02      1.18 o 
   4  -2  12        3.21        4.54      0.71 o 
   5  -2  12        2.29        3.96      1.37 o 
  -3  -1  12       20.41       20.64      1.33 o 
  -2  -1  12       46.76       43.45      1.71 o 
  -1  -1  12       35.26       34.18      1.47 o 
   0  -1  12        2.62        2.18      0.64 o 
   1  -1  12       70.82       71.00      2.20 o 
   2  -1  12        1.77        3.95      1.64 o 
   3  -1  12       15.17       17.60      1.28 o 
   4  -1  12       23.90       20.57      1.44 o 
   5  -1  12       39.07       45.51      2.12 o 
  -3   0  12        0.21        0.14      1.09 o 
  -2   0  12       28.48       31.19      1.82 o 
  -1   0  12        5.93        5.00      0.91 o 
   0   0  12        2.62        2.73      0.68 o 
   1   0  12        2.37        2.13      0.66 o 
   2   0  12        6.34        6.14      1.09 o 
   3   0  12        4.46        3.78      0.77 o 
   4   0  12        1.53        2.10      0.62 o 
   5   0  12        1.87        2.88      0.77 o 
  -2   1  12       20.69       24.10      1.79 o 
  -1   1  12        4.56        3.03      0.85 o 
   0   1  12       22.40       33.30      1.87 o 
   1   1  12       91.90       86.85      3.05 o 
   2   1  12       51.10       53.48      2.21 o 
   3   1  12       13.39       14.19      1.20 o 
   4   1  12       77.96       75.13      2.65 o 
   5   1  12        4.47        6.01      1.37 o 
   6   1  12        8.60       10.92      1.77 o 
  -2   2  12      212.01      226.09      8.33 o 
  -1   2  12        1.14        1.57      0.78 o 
   0   2  12      216.45      218.16      7.99 o 
   1   2  12       95.98       94.20      4.37 o 
   2   2  12       64.00       66.76      3.41 o 
   3   2  12      169.59      176.66      6.28 o 
   4   2  12       52.67       56.66      3.28 o 
   5   2  12      165.71      176.38      6.42 o 
   6   2  12      143.97      142.80      5.73 o 
  -1   3  12       83.78       78.37      3.25 o 
   0   3  12      145.13      150.44      6.01 o 
   1   3  12      188.52      191.67      6.96 o 
   2   3  12       62.45       55.15      4.23 o 
   3   3  12       38.56       40.73      3.96 o 
   4   3  12      186.88      187.37      4.62 o 
   5   3  12       93.99      101.98      4.37 o 
   6   3  12       46.33       50.50      5.67 o 
   0   4  12        4.30        6.14      1.50 o 
   1   4  12      102.16      104.20      4.03 o 
   2   4  12       17.07       17.03      1.34 o 
   3   4  12       73.05       76.04      3.55 o 
   4   4  12       67.13       69.49      3.55 o 
   5   4  12        3.75        2.87      1.09 o 
   6   4  12        2.02        1.09      0.96 o 
   1   5  12       20.39       27.44      2.32 o 
   2   5  12        0.71        3.41      1.09 o 
   3   5  12       24.79       25.80      2.18 o 
   4   5  12        0.02       -0.41      0.82 o 
   5   5  12       33.56       35.09      2.59 o 
   6   5  12       16.86       14.33      1.77 o 
   4   6  12       42.83       45.32      3.00 o 
   0  -4  13        0.15        1.23      1.09 o 
  -2  -3  13       21.01       25.12      3.14 o 
  -1  -3  13       13.00       11.93      2.32 o 
   0  -3  13       61.88       67.00      3.19 o 
   1  -3  13        8.11       10.03      1.49 o 
   2  -3  13        9.13       11.52      1.71 o 
  -2  -2  13        0.24        1.77      1.37 o 
  -1  -2  13        0.85        1.80      0.81 o 
   0  -2  13        8.67        8.79      0.92 o 
   1  -2  13        3.02        3.32      0.62 o 
   2  -2  13       19.26       20.43      1.64 o 
   3  -2  13       15.67       18.20      1.31 o 
  -2  -1  13        0.30        0.41      0.55 o 
  -1  -1  13        0.01        0.56      0.58 o 
   0  -1  13      120.50      115.87      3.46 o 
   1  -1  13        6.15        8.99      1.01 o 
   2  -1  13      162.56      163.55      5.60 o 
   3  -1  13       19.04       17.20      1.77 o 
   4  -1  13        6.73        4.78      1.50 o 
  -1   0  13      298.26      312.50      7.99 o 
   0   0  13        4.76        4.59      0.91 o 
   1   0  13       80.23       71.26      3.41 o 
   2   0  13       91.51       93.26      3.11 o 
   3   0  13        1.13        0.80      0.56 o 
   4   0  13      159.08      161.00      4.37 o 
  -1   1  13       16.10       17.47      2.73 o 
   0   1  13      208.95      220.29      5.74 o 
   1   1  13       55.60       49.83      2.87 o 
   2   1  13        2.41        2.05      1.02 o 
   3   1  13      168.48      176.58      4.53 o 
   4   1  13      111.88      133.11      5.32 o 
  -1   2  13       81.04       85.32      5.46 o 
   0   2  13       17.62       13.52      1.77 o 
   1   2  13        4.79        5.19      1.23 o 
   2   2  13      186.90      207.78      7.24 o 
   3   2  13       24.98       30.17      2.46 o 
   4   2  13       52.87       52.70      3.28 o 
   5   2  13        0.52        0.14      0.82 o 
   0   3  13        6.83        5.60      1.37 o 
   1   3  13       65.18       81.91      4.23 o 
   2   3  13        0.11        0.14      0.82 o 
   3   3  13        2.60        4.51      1.23 o 
   4   3  13        3.37        3.82      1.37 o 
   5   3  13        7.74        6.69      1.50 o 
   2   4  13       12.75       12.97      1.91 o 
   3   4  13       15.79       20.85      2.05 o 
   4   4  13       14.27       12.29      1.64 o 
   2   0  14       12.78       18.16      2.32 o 
                                                 
